# Supplementary material for: [μ-N,N,N′,N′-Tetra­kis(diphenyl­phosphino­meth­yl)benzene-1,4-diamine-κ4 P,P′:P′′,P′′′]bis­[bis­(nitrato-κO)palladium(II)]
Source: Acta Crystallogr Sect E Struct Rep Online. 2009 Apr 30;65(Pt 5):m597–8. doi: 10.1107/S160053680901486X (PMC2977633; doi:10.1107/S160053680901486X)
Supplement: Supplementary file 2 [file e-65-0m597-Isup2.hkl]

# 
# h,k,l, Fc-squared, Fo-squared, sigma(Fo-squared) and status flag 
# 
data_I
_shelx_title ' 1 in P2(1)/n' 
_shelx_refln_list_code          4 
_shelx_F_calc_maximum      358.87 
_exptl_crystal_F_000      1380.00 
_reflns_d_resolution_high  0.7057 
 
loop_ 
 _symmetry_equiv_pos_as_xyz 
 'x, y, z' 
 '-x+1/2, y+1/2, -z+1/2' 
 '-x, -y, -z' 
 'x-1/2, -y-1/2, z-1/2' 
 
_cell_length_a     8.0715 
_cell_length_b    21.3419 
_cell_length_c    16.0283 
_cell_angle_alpha  90.000 
_cell_angle_beta   92.937 
_cell_angle_gamma  90.000 
 
_shelx_F_squared_multiplier     1.000 
 
loop_ 
 _refln_index_h 
 _refln_index_k 
 _refln_index_l 
 _refln_F_squared_calc 
 _refln_F_squared_meas 
 _refln_F_squared_sigma 
 _refln_observed_status 
   2   0   0     1452.01     1463.63     34.33 o 
   4   0   0        7.43       -3.55     24.93 o 
   6   0   0     3862.97     3549.00    132.90 o 
   8   0   0      998.55      772.81    217.61 o 
  10   0   0     1523.19     1699.71    316.48 o 
   2   1   0     6918.26     6744.22     59.47 o 
   3   1   0      752.97      736.45     21.20 o 
   4   1   0     1776.97     1463.26     37.05 o 
   5   1   0       74.70       51.28     41.11 o 
   6   1   0     6234.10     6183.07    105.84 o 
   7   1   0      487.80      379.75     56.51 o 
   8   1   0      189.78      142.74    149.69 o 
   9   1   0      399.59      316.26    225.22 o 
  10   1   0        0.19       17.09    135.91 o 
   1   2   0    19223.32    19735.41    173.18 o 
   2   2   0     3088.42     3262.07     40.00 o 
   3   2   0       93.39       95.16     23.25 o 
   4   2   0     3150.70     3198.74     74.58 o 
   5   2   0       30.36       30.60     52.04 o 
   6   2   0     1870.60     1865.58     60.61 o 
   7   2   0     1335.69     1247.97     63.76 o 
   8   2   0     1721.52     1462.70    152.76 o 
   9   2   0       67.53       84.70    193.31 o 
  10   2   0      594.06      884.82    418.01 o 
   1   3   0    11325.57    12129.74    114.36 o 
   2   3   0    22865.40    23995.54    358.47 o 
   3   3   0     1775.66     1955.30     35.84 o 
   4   3   0     3802.70     3717.55     80.54 o 
   5   3   0     2003.21     1922.94     72.72 o 
   6   3   0     9859.44     9715.85    166.67 o 
   7   3   0      139.80      117.28     66.72 o 
   8   3   0      533.10      461.17    139.44 o 
   9   3   0      556.92      562.87    302.55 o 
  10   3   0        4.59       47.40    418.47 o 
   0   4   0     1958.98     1988.34     52.88 o 
   1   4   0        6.06       19.77     29.48 o 
   2   4   0      301.93      311.73     31.22 o 
   3   4   0     1118.46      936.18     37.79 o 
   4   4   0     2507.44     2542.16     54.43 o 
   5   4   0      280.25      214.80     63.39 o 
   6   4   0     3024.87     3123.18    102.85 o 
   7   4   0     4038.35     3985.96    142.38 o 
   8   4   0      730.26      566.31    258.28 o 
   9   4   0       45.10       34.10  17669.48 o 
  10   4   0      106.53       49.12    411.90 o 
   1   5   0    30773.56    32929.97    183.18 o 
   2   5   0       28.19       19.39     35.16 o 
   3   5   0     2408.20     2469.87     74.11 o 
   4   5   0     2593.50     2639.91     84.63 o 
   5   5   0    16376.07    15882.43    187.50 o 
   6   5   0      259.04      307.55     88.45 o 
   7   5   0       13.58        2.86     83.85 o 
   8   5   0       41.70       35.04    197.11 o 
   9   5   0     1823.07     1772.77    308.18 o 
  10   5   0       61.92      -37.55    988.85 o 
   0   6   0    29168.54    29462.33    235.60 o 
   1   6   0     8432.86     8448.03     97.45 o 
   2   6   0     1806.50     1798.85     70.18 o 
   3   6   0     5765.80     5464.74    230.36 o 
   4   6   0      921.94     1001.52     66.33 o 
   5   6   0       72.69       90.31     48.98 o 
   6   6   0       82.19      100.83     94.93 o 
   7   6   0     4029.27     4355.00    149.99 o 
   8   6   0       75.94       28.47    267.98 o 
   9   6   0       22.38       14.39    287.54 o 
  10   6   0       46.62      111.23    438.97 o 
   1   7   0     9278.36     9005.07    105.31 o 
   2   7   0     1259.96     1319.74     63.81 o 
   3   7   0     1222.29     1238.06     95.27 o 
   5   7   0    17894.21    17742.50    402.91 o 
   6   7   0     4164.29     4228.81    114.60 o 
   7   7   0      138.23       95.02    117.72 o 
   8   7   0      284.85      239.98    280.18 o 
   9   7   0        3.04        3.13    124.37 o 
  10   7   0        0.20      -76.97    281.75 o 
   0   8   0    44642.21    44956.52    336.03 o 
   1   8   0    24037.54    24657.03    180.06 o 
   2   8   0     1813.13     2152.57     81.75 o 
   4   8   0       70.31       78.06     88.23 o 
   5   8   0        0.42       46.57     78.40 o 
   6   8   0       72.75      193.97     73.69 o 
   7   8   0     6549.21     7024.72    188.20 o 
   8   8   0      465.67      302.55    275.65 o 
   9   8   0      794.86      794.87    310.84 o 
  10   8   0        2.83      -19.24    213.70 o 
   1   9   0     5647.74     5720.79    117.98 o 
   2   9   0      624.60      547.05     44.54 o 
   4   9   0      453.84      440.22     85.10 o 
   5   9   0     2411.76     2212.20    150.03 o 
   6   9   0     2855.59     2796.82    187.57 o 
   7   9   0        1.00      -14.53     90.73 o 
   8   9   0       22.18       17.36    278.31 o 
   9   9   0      268.54      377.49    366.07 o 
  10   9   0        6.40       95.27    397.20 o 
   0  10   0    42492.17    43132.40    299.27 o 
   1  10   0    19061.10    20004.55    226.49 o 
   2  10   0     1031.00     1073.95    102.62 o 
   3  10   0      392.22      349.95     96.21 o 
   4  10   0     2723.62     2636.85    112.76 o 
   5  10   0      493.29      459.15    137.20 o 
   6  10   0     3022.01     3206.53    196.02 o 
   7  10   0     1018.27      902.96    103.94 o 
   8  10   0     1227.20     1360.39    314.76 o 
   9  10   0       64.13      189.60    394.38 o 
   1  11   0     2549.33     2502.02     91.13 o 
   2  11   0     8427.96     9234.13    257.34 o 
   3  11   0       45.80       22.94     71.01 o 
   4  11   0      353.50      340.73     91.03 o 
   5  11   0     3877.46     3708.54    198.21 o 
   6  11   0      175.92      185.38    140.48 o 
   7  11   0      127.21      159.42    146.76 o 
   8  11   0     1539.96     1756.65    325.24 o 
   9  11   0       45.92       51.78    332.43 o 
   0  12   0    12453.89    12247.07    257.50 o 
   1  12   0      316.91      383.34     39.58 o 
   2  12   0       77.04      107.32    101.37 o 
   3  12   0       73.90       80.25     71.00 o 
   4  12   0     1475.43     1498.39    116.31 o 
   5  12   0      142.97       66.17    161.29 o 
   6  12   0     1921.62     1867.26    163.95 o 
   7  12   0        4.64       24.87    189.92 o 
   8  12   0      598.96      401.89    264.85 o 
   9  12   0       99.30      113.89    433.81 o 
   1  13   0      767.24      734.01     49.19 o 
   2  13   0     5230.98     5493.83    217.45 o 
   3  13   0     1706.35     1542.98     74.66 o 
   4  13   0     2372.24     2111.70    115.24 o 
   5  13   0      392.71      249.21    165.20 o 
   6  13   0     1457.52     1342.87    194.61 o 
   7  13   0      608.94      593.69    237.63 o 
   8  13   0     1210.01     1144.51    227.02 o 
   9  13   0        4.19      -48.97    470.57 o 
   0  14   0     1468.80     1323.31     73.33 o 
   1  14   0     2879.75     2797.83    178.11 o 
   2  14   0      256.64      276.90    119.68 o 
   3  14   0       93.57       49.68     68.92 o 
   4  14   0     3010.50     2960.11    133.06 o 
   5  14   0        6.02       77.44    165.83 o 
   6  14   0     3079.72     3121.43    219.33 o 
   7  14   0      129.80      127.34    242.48 o 
   8  14   0      504.41      500.49    218.91 o 
   9  14   0       44.60      -74.00    467.44 o 
   1  15   0     4063.55     4307.18    116.02 o 
   2  15   0     2179.68     2268.03    127.39 o 
   3  15   0     1415.19     1290.05     78.60 o 
   4  15   0     3476.82     3333.72    197.27 o 
   5  15   0     2690.39     2628.02    189.76 o 
   6  15   0     2132.46     2168.09    224.96 o 
   7  15   0      311.73      320.39    277.37 o 
   8  15   0      338.46      360.66    225.73 o 
   0  16   0     1807.68     1796.37     89.19 o 
   1  16   0      605.82      532.86     57.81 o 
   2  16   0      776.25      786.35     58.00 o 
   3  16   0     1003.24     1035.71    115.53 o 
   4  16   0     2238.66     2030.27    169.11 o 
   5  16   0      279.30      153.62    164.73 o 
   6  16   0     1325.95     1272.32    229.34 o 
   7  16   0     1951.66     2098.16    244.83 o 
   8  16   0      437.32      396.10    360.12 o 
   1  17   0     2019.24     2009.06    105.04 o 
   2  17   0        1.69       61.15     62.98 o 
   3  17   0      103.82      146.70    102.29 o 
   4  17   0      298.89      258.59    186.94 o 
   5  17   0     4155.85     4216.19    245.61 o 
   6  17   0      882.99      801.75    253.43 o 
   7  17   0      225.63      224.18    264.07 o 
   8  17   0       25.42       80.57    384.37 o 
   0  18   0     8199.88     8093.53    320.70 o 
   1  18   0     1433.76     1417.20     65.50 o 
   2  18   0      424.16      377.73     68.88 o 
   3  18   0     2290.81     2348.51    158.23 o 
   4  18   0        8.61       55.54    177.09 o 
   5  18   0       49.63       67.89    239.04 o 
   6  18   0        2.42       23.78    280.34 o 
   7  18   0     2200.53     2604.08    280.50 o 
   8  18   0       12.04      -55.54    250.62 o 
   1  19   0      544.80      558.17     70.39 o 
   2  19   0      668.63      739.02     71.71 o 
   3  19   0     1012.55      925.86    133.30 o 
   4  19   0      123.44       58.51    232.94 o 
   5  19   0     5286.97     5413.73    298.64 o 
   6  19   0       31.83       89.95    305.21 o 
   7  19   0       44.23       62.58    345.57 o 
   8  19   0        3.86      103.25    456.80 o 
   0  20   0      578.14      505.45    173.96 o 
   1  20   0     4715.25     4838.01    110.19 o 
   2  20   0     1591.23     1586.66    114.19 o 
   3  20   0      180.11      233.31    149.66 o 
   4  20   0      509.83      441.94    231.69 o 
   5  20   0      288.90      266.57    253.12 o 
   6  20   0      228.73      214.79    272.99 o 
   7  20   0     1259.44     1484.76    397.51 o 
   1  21   0     1693.13     1504.04    108.86 o 
   2  21   0      140.95      157.28    112.87 o 
   3  21   0      130.02       93.55    204.31 o 
   4  21   0      297.28      142.05    218.86 o 
   5  21   0      982.40      994.01    260.78 o 
   6  21   0       25.43        6.26     54.60 o 
   7  21   0        0.25        2.66    362.78 o 
   0  22   0     3137.07     3104.13    140.26 o 
   1  22   0     1869.68     1949.57    112.94 o 
   2  22   0       19.06        9.87     30.13 o 
   3  22   0      361.90      398.45    210.72 o 
   4  22   0       77.20       75.56    232.16 o 
   5  22   0      163.74      180.06    332.90 o 
   6  22   0       72.74       72.12    329.62 o 
   1  23   0      641.31      648.14    133.84 o 
   2  23   0     1486.00     1813.58    160.70 o 
   3  23   0      203.80      178.87    195.57 o 
   4  23   0       48.07       25.19    252.18 o 
   5  23   0      483.38      287.69    371.86 o 
   6  23   0       99.72       30.97    405.96 o 
   0  24   0     3057.25     3168.36    283.47 o 
   1  24   0       93.23       24.59    206.65 o 
   2  24   0        2.78       71.13    210.86 o 
   3  24   0      298.50      320.30    217.54 o 
   4  24   0      609.31      598.85    298.80 o 
   5  24   0        0.12      118.58    401.27 o 
   1  25   0      152.84      187.02    224.61 o 
   2  25   0      576.09      805.21    209.47 o 
   3  25   0       51.63       47.88    156.44 o 
   4  25   0      542.57      651.61    272.85 o 
   0  26   0     2092.39     2268.52    338.69 o 
   1  26   0        0.77       94.72    213.94 o 
   2  26   0       52.84      -14.20    189.40 o 
   3  26   0        2.32       90.75    219.76 o 
   1  27   0        7.05       46.48    257.17 o 
   2  27   0      491.27      405.42    282.01 o 
   3  27   0       10.96      -50.84    292.38 o 
   0  28   0      270.18      333.37    417.22 o 
   1  28   0        7.60      167.70    387.50 o 
   2  28   0       40.09       25.66    411.28 o 
  -9   0   1      181.35      284.72    266.89 o 
  -7   0   1     5643.27     5340.05    276.90 o 
  -5   0   1      882.01      875.79     52.82 o 
  -3   0   1    58850.00    58717.88    505.56 o 
  -1   0   1    26077.10    29310.27    187.73 o 
   1   0   1    21677.92    24241.64    183.50 o 
   3   0   1    10489.88     9935.66    112.77 o 
   5   0   1       40.90       35.69     73.55 o 
   7   0   1      298.63      166.45    195.86 o 
   9   0   1        0.38      -26.59     94.65 o 
 -10   1   1       42.36       47.34    167.86 o 
  -9   1   1     1799.21     2193.26    204.81 o 
  -8   1   1       65.93        8.95     68.87 o 
  -7   1   1      804.27      823.89     72.63 o 
  -6   1   1       99.52       81.53     63.41 o 
  -5   1   1     5813.55     5829.21     81.57 o 
  -4   1   1      844.83      723.36     29.94 o 
  -3   1   1      195.91      163.27     21.58 o 
  -2   1   1    19131.26    22252.43    117.20 o 
  -1   1   1    65986.95    70736.27   1199.42 o 
   1   1   1     1707.12     2039.20     32.96 o 
   2   1   1     2983.79     2857.07     43.35 o 
   3   1   1     3469.02     3567.61     47.81 o 
   4   1   1      150.61      110.83     37.13 o 
   5   1   1     8462.97     8247.97    202.53 o 
   6   1   1      757.22      822.52     36.22 o 
   7   1   1      116.94       37.71    134.35 o 
   8   1   1      109.85       14.91    138.35 o 
   9   1   1     1699.43     2081.99    222.28 o 
  10   1   1        7.11        6.55    184.28 o 
 -10   2   1      820.62      786.42    410.81 o 
  -9   2   1       67.67       -9.45    216.51 o 
  -8   2   1        3.64       34.06    159.33 o 
  -7   2   1     7220.56     7333.31    136.48 o 
  -6   2   1     5251.78     5261.57    112.50 o 
  -5   2   1        2.30        3.90     29.39 o 
  -4   2   1     5435.40     5619.17     82.67 o 
  -3   2   1     3285.39     2957.54     60.60 o 
  -2   2   1     2418.51     2825.65    154.14 o 
  -1   2   1      985.99      958.82     46.15 o 
   1   2   1    27721.49    28404.97    159.15 o 
   2   2   1    42191.89    44676.26    142.01 o 
   3   2   1    13422.69    13124.78     81.58 o 
   4   2   1       39.27       76.69     42.25 o 
   5   2   1     1370.04     1202.34     68.38 o 
   6   2   1     1828.75     1672.69     53.83 o 
   7   2   1     3221.63     3271.77    114.28 o 
   8   2   1      169.58      136.89    154.91 o 
   9   2   1      226.55      202.18    195.02 o 
  10   2   1      569.47      600.41    430.83 o 
 -10   3   1       69.01      245.77    418.47 o 
  -9   3   1     1483.92     1543.74    301.46 o 
  -8   3   1     2210.23     2368.31    146.33 o 
  -7   3   1       59.39       12.09     40.15 o 
  -6   3   1      745.38      700.90     72.72 o 
  -5   3   1    11983.43    12155.41    259.28 o 
  -4   3   1       18.53       38.14     36.56 o 
  -3   3   1     3214.38     3217.84     47.70 o 
  -2   3   1     8838.96     9147.82    153.01 o 
  -1   3   1    32126.22    33943.37    271.42 o 
   0   3   1       33.69       86.98     31.13 o 
   1   3   1       57.81       75.96     18.55 o 
   2   3   1     8371.47     9228.80     67.59 o 
   3   3   1        2.17       11.46     25.15 o 
   4   3   1       16.30        3.16     25.43 o 
   5   3   1    11070.25    10923.30    210.68 o 
   6   3   1     3295.63     3357.03    107.33 o 
   7   3   1      786.50      738.95     75.91 o 
   8   3   1      420.40      365.32    171.64 o 
   9   3   1      634.84      552.86    270.33 o 
  10   3   1       28.66       84.95    433.18 o 
 -10   4   1      295.16      198.52    410.34 o 
  -9   4   1       39.51       27.85    318.82 o 
  -8   4   1      229.95      416.44    246.08 o 
  -7   4   1     1680.57     1567.68    165.51 o 
  -6   4   1     8591.13     8471.40    174.62 o 
  -5   4   1       39.22       58.60     72.37 o 
  -4   4   1     2781.22     2814.43     59.97 o 
  -3   4   1     3550.50     3718.18     63.78 o 
  -2   4   1     1717.28     1787.63     72.43 o 
  -1   4   1     4360.43     4839.87     82.20 o 
   0   4   1     4445.75     4179.91     43.69 o 
   1   4   1     1331.77     1483.02     40.49 o 
   2   4   1     8746.35     9517.93     69.51 o 
   3   4   1     4008.62     3747.29     54.45 o 
   4   4   1     2605.84     2316.00     94.33 o 
   5   4   1     2224.99     2147.89     79.23 o 
   6   4   1     1280.55     1183.70     74.99 o 
   7   4   1      772.92      914.18    118.54 o 
   8   4   1      548.65      638.24    149.63 o 
   9   4   1      235.29      218.70    325.08 o 
  10   4   1     1002.38     1129.33    445.23 o 
 -10   5   1        6.47       15.02    214.79 o 
  -9   5   1       14.53      -87.14    282.37 o 
  -8   5   1      862.58      803.47    243.26 o 
  -7   5   1        0.71        7.31    115.86 o 
  -6   5   1     6636.24     6662.74    155.89 o 
  -5   5   1      308.39      270.64     43.57 o 
  -4   5   1     9488.86    10592.96    179.12 o 
  -3   5   1     2423.47     2409.21     72.11 o 
  -2   5   1     6950.37     7580.15    129.38 o 
  -1   5   1    10757.23    11366.74    105.53 o 
   0   5   1    22010.38    23856.23    228.82 o 
   1   5   1     2797.31     3406.80     87.21 o 
   2   5   1     2346.76     2405.53     57.89 o 
   3   5   1       74.78       53.00     27.62 o 
   4   5   1     8937.90     8747.79    233.88 o 
   5   5   1     3568.03     3499.97     95.62 o 
   6   5   1    14412.75    13888.66    628.73 o 
   7   5   1     1254.83     1168.64    112.54 o 
   8   5   1       57.12       55.78    152.34 o 
   9   5   1        4.41      -87.29    396.26 o 
  10   5   1        8.78      -56.16    302.71 o 
 -10   6   1      272.29      401.42    422.70 o 
  -9   6   1        0.15      -30.97   4863.22 o 
  -8   6   1      804.65     1005.43    260.78 o 
  -7   6   1       19.85       11.37     98.91 o 
  -6   6   1     8897.03     8602.10    176.41 o 
  -5   6   1      288.34      277.59     51.90 o 
  -4   6   1     2161.92     2147.28     96.84 o 
  -3   6   1     1529.44     1687.24     75.55 o 
  -2   6   1    22519.90    23471.28    243.65 o 
  -1   6   1    32614.39    35350.74    320.81 o 
   0   6   1    38034.64    38970.71    176.32 o 
   1   6   1     1534.50     1626.80    105.91 o 
   2   6   1       92.39      128.87     26.04 o 
   3   6   1      678.28      642.02     47.22 o 
   4   6   1    10420.13    10283.49    243.11 o 
   5   6   1      115.60      125.22     38.66 o 
   6   6   1     3799.45     3827.54    135.64 o 
   7   6   1      434.18      338.84    122.33 o 
   8   6   1      756.05      893.25    138.94 o 
   9   6   1      224.44      197.58    351.52 o 
  10   6   1      763.14      815.05    456.80 o 
 -10   7   1       34.55       39.42    459.31 o 
  -9   7   1      387.14      287.85    289.57 o 
  -8   7   1     1099.68     1013.41    222.14 o 
  -7   7   1       55.10       17.23     95.56 o 
  -6   7   1     2200.50     1937.85     63.88 o 
  -5   7   1     2199.71     2148.52     83.92 o 
  -4   7   1     3728.40     3663.65    162.54 o 
  -2   7   1    29419.36    29924.28    447.05 o 
  -1   7   1     4946.40     5087.81     90.73 o 
   0   7   1      691.21      703.55     37.46 o 
   1   7   1      869.25      861.82     50.53 o 
   2   7   1     2062.58     2006.96     51.62 o 
   3   7   1      706.95      621.06     82.76 o 
   4   7   1     6707.37     6653.95    129.52 o 
   5   7   1     3763.33     3701.49     88.32 o 
   6   7   1     6559.25     6660.31    147.29 o 
   7   7   1      150.63      139.02    121.21 o 
   8   7   1       55.40       69.46    247.02 o 
   9   7   1        4.54      -99.65    315.38 o 
  10   7   1      265.27      335.72    445.85 o 
 -10   8   1      873.76      859.48    472.13 o 
  -9   8   1      167.18      199.46    302.08 o 
  -8   8   1     1406.61     1355.39    230.90 o 
  -7   8   1      643.36      634.54    116.93 o 
  -6   8   1    10042.24    10078.42    309.85 o 
  -5   8   1      164.65      185.22     82.75 o 
  -4   8   1     3137.75     3037.11    153.62 o 
  -2   8   1      279.08      203.53     34.09 o 
  -1   8   1      238.73      229.23     33.36 o 
   0   8   1    22707.40    22166.83    183.10 o 
   1   8   1       75.17       91.08     19.24 o 
   2   8   1     1180.49     1324.03     47.63 o 
   3   8   1     2285.65     2190.77    125.62 o 
   4   8   1    15952.69    15814.10    280.89 o 
   5   8   1       38.08       31.56     60.89 o 
   6   8   1     2102.64     1948.39    113.53 o 
   7   8   1      224.03      237.95    128.39 o 
   8   8   1       58.30       24.56    273.46 o 
   9   8   1      181.20      111.38    376.08 o 
  10   8   1     1631.14     1682.03    373.89 o 
 -10   9   1       21.06       -1.88     23.15 o 
  -9   9   1      545.48      527.04    298.96 o 
  -8   9   1      607.94      759.67    253.90 o 
  -7   9   1      115.53      116.65    121.86 o 
  -6   9   1       18.22       42.24    159.88 o 
  -5   9   1     1534.82     1534.98     93.92 o 
  -4   9   1      423.20      415.03     96.52 o 
  -2   9   1    36628.43    38689.41    347.53 o 
  -1   9   1    16558.57    17181.52    156.45 o 
   0   9   1      368.01      318.86     42.03 o 
   1   9   1        8.45       13.67     14.55 o 
   2   9   1      235.69      101.07     50.24 o 
   4   9   1       74.17       42.52     55.00 o 
   5   9   1     2157.36     2245.91    184.05 o 
   6   9   1     4750.82     4676.28    224.65 o 
   7   9   1       73.09       41.26    141.02 o 
   8   9   1     1401.54     1461.14    275.65 o 
   9   9   1      428.57      515.15    368.57 o 
 -10  10   1      400.43      231.69    475.57 o 
  -9  10   1      321.88      391.41    369.35 o 
  -8  10   1      273.31      283.00    241.39 o 
  -7  10   1     2928.53     2843.87    151.14 o 
  -6  10   1     2366.50     2024.48    172.87 o 
  -5  10   1      209.42       79.78    124.53 o 
  -4  10   1       94.90       61.01    113.57 o 
  -3  10   1     3241.78     3089.36    151.28 o 
  -2  10   1       14.97       30.92     42.33 o 
  -1  10   1     2659.55     2784.64     74.45 o 
   0  10   1     8967.77     8876.69    107.87 o 
   1  10   1     1422.84     1399.79     42.81 o 
   2  10   1       38.05      139.23     79.94 o 
   3  10   1     6545.59     6557.61    227.78 o 
   4  10   1     5117.59     5129.47    102.27 o 
   5  10   1     1054.69      883.09     84.87 o 
   6  10   1       32.94      -10.95     73.37 o 
   7  10   1     1283.27     1374.58    107.74 o 
   8  10   1       79.94      134.54    255.00 o 
   9  10   1      157.17      166.14    301.93 o 
  -9  11   1     1067.10     1262.62    405.33 o 
  -8  11   1      606.01      712.42    299.89 o 
  -7  11   1     1043.74      937.67    201.26 o 
  -6  11   1      170.45      105.91    185.22 o 
  -5  11   1     1321.09     1436.42    132.66 o 
  -4  11   1      163.35      106.07    115.76 o 
  -3  11   1     1095.14      975.40    102.00 o 
  -2  11   1     7749.78     8304.41    248.89 o 
  -1  11   1    28688.17    28727.89    218.09 o 
   0  11   1      557.17      495.56     36.71 o 
   1  11   1     2085.78     1883.27     51.64 o 
   2  11   1     5460.16     5970.50    208.06 o 
   3  11   1     2035.39     1763.89    117.33 o 
   4  11   1      945.80      806.54     83.15 o 
   5  11   1      944.23      936.34     79.01 o 
   6  11   1      464.05      459.31    171.46 o 
   7  11   1       33.30       88.47    198.39 o 
   8  11   1      512.13      579.76    309.91 o 
   9  11   1     1084.58     1173.76    419.57 o 
  -9  12   1      224.98      172.08    357.15 o 
  -8  12   1      200.11      185.07    335.87 o 
  -7  12   1     2019.18     1918.88    214.79 o 
  -6  12   1        7.37      -30.51    100.75 o 
  -5  12   1       31.25       10.64    125.31 o 
  -4  12   1       37.17       15.64    110.13 o 
  -3  12   1      192.05      167.39    109.35 o 
  -2  12   1       75.03      175.68    104.19 o 
  -1  12   1     9254.13     9230.66    186.63 o 
   0  12   1      568.51      580.90     38.15 o 
   1  12   1    12103.92    11766.61    133.09 o 
   2  12   1     3770.75     3741.08    178.81 o 
   3  12   1      295.79      224.63     63.04 o 
   4  12   1      190.44      157.63     83.86 o 
   5  12   1     1741.66     1629.03     97.04 o 
   6  12   1      289.21      159.25    181.78 o 
   7  12   1     1554.93     1762.76    187.73 o 
   8  12   1      290.97      144.55    340.25 o 
   9  12   1      236.00      127.03    366.22 o 
  -9  13   1      714.69      776.41    452.11 o 
  -8  13   1        0.44       -7.38    161.57 o 
  -7  13   1      607.23      499.98    250.77 o 
  -6  13   1       71.30      117.49    171.46 o 
  -5  13   1     4326.48     4357.30    233.88 o 
  -4  13   1      222.66      196.80    138.45 o 
  -3  13   1      835.01      723.69    130.31 o 
  -2  13   1     1528.46     1471.31    131.88 o 
  -1  13   1    13327.73    13231.12    217.76 o 
   0  13   1      560.99      529.07     40.67 o 
   1  13   1     4888.11     4790.54    100.78 o 
   2  13   1        3.20       45.67     36.61 o 
   3  13   1      764.50      742.33     66.17 o 
   4  13   1      331.82      241.73     91.46 o 
   5  13   1     7504.40     7536.15    260.00 o 
   6  13   1      477.59      516.72    163.32 o 
   7  13   1      457.44      410.34    219.17 o 
   8  13   1      251.58      151.51    209.60 o 
   9  13   1      610.93      631.23    466.66 o 
  -9  14   1       34.26      -27.85    144.71 o 
  -8  14   1      177.89      195.51    239.19 o 
  -7  14   1     2297.23     2153.07    212.29 o 
  -6  14   1     1245.31     1287.18    213.23 o 
  -5  14   1      694.89      548.48    142.67 o 
  -4  14   1       24.89       83.54    127.03 o 
  -3  14   1     2943.01     2920.40    175.37 o 
  -2  14   1      315.64      262.50    120.61 o 
  -1  14   1     2145.60     1963.05     68.19 o 
   0  14   1     5400.61     5237.21     92.60 o 
   1  14   1     3952.42     4039.99    183.20 o 
   2  14   1      763.77      609.23     70.08 o 
   3  14   1     2704.14     2828.52    178.50 o 
   4  14   1      110.21       90.55     59.47 o 
   5  14   1     1912.89     1749.62    122.07 o 
   6  14   1      234.28      168.17    212.13 o 
   7  14   1     2409.02     2818.72    248.43 o 
   8  14   1      147.22       -2.30    259.54 o 
   9  14   1       17.41     -105.44    291.76 o 
  -8  15   1      239.46      284.17    231.96 o 
  -7  15   1        4.07       36.61    270.95 o 
  -6  15   1      300.58      302.71    188.04 o 
  -5  15   1     4532.44     4086.34    236.07 o 
  -4  15   1      935.55      746.84    133.76 o 
  -3  15   1      210.04      182.61     94.59 o 
  -2  15   1     6249.09     6158.38    251.40 o 
  -1  15   1     5109.13     5233.96    133.79 o 
   0  15   1      160.71      148.89     57.08 o 
   1  15   1        5.09       43.10     54.52 o 
   2  15   1      104.97      135.94     40.92 o 
   3  15   1      351.50      283.73     38.36 o 
   4  15   1      401.55      430.08    103.51 o 
   5  15   1     6084.53     6282.59    279.24 o 
   6  15   1      680.52      575.07    186.16 o 
   7  15   1     1478.73     1659.97    239.66 o 
   8  15   1      151.25      135.32    305.65 o 
  -8  16   1      319.15      417.07    343.38 o 
  -7  16   1     2767.74     2546.36    300.68 o 
  -6  16   1      800.87      694.28    219.48 o 
  -5  16   1      387.51      412.84    195.55 o 
  -4  16   1      752.88      688.33    162.23 o 
  -3  16   1      621.24      623.29     99.83 o 
  -2  16   1     1321.65     1471.18    183.58 o 
  -1  16   1     2025.38     1931.95    201.42 o 
   0  16   1      443.24      349.64     61.16 o 
   1  16   1     4160.77     4265.23    100.13 o 
   2  16   1      123.42      103.25     45.99 o 
   3  16   1     7004.75     7398.68    201.98 o 
   4  16   1     6362.16     6586.10    200.39 o 
   5  16   1       38.32       74.15    194.14 o 
   6  16   1      520.53      317.26    217.14 o 
   7  16   1     1235.91     1266.53    249.21 o 
   8  16   1      255.93      423.79    275.97 o 
  -8  17   1      377.82      586.96    384.84 o 
  -7  17   1      139.30       96.37    326.33 o 
  -6  17   1      687.80      685.99    229.34 o 
  -5  17   1      376.79      424.26    192.11 o 
  -4  17   1     1246.44     1181.27    196.64 o 
  -3  17   1       38.47       48.69    111.65 o 
  -2  17   1     7275.46     7413.52    218.91 o 
  -1  17   1     1601.50     1664.82     88.38 o 
   0  17   1      744.94      711.31     70.94 o 
   1  17   1       77.25      116.62     57.14 o 
   2  17   1      104.24      115.78     52.32 o 
   3  17   1       82.57       54.95     35.72 o 
   4  17   1      808.80      719.76    134.79 o 
   5  17   1     2126.81     2197.50    212.29 o 
   6  17   1     3960.88     4331.80    274.24 o 
   7  17   1      248.15      233.09    290.82 o 
   8  17   1      178.68      164.57    384.37 o 
  -8  18   1      537.42      556.92    415.82 o 
  -7  18   1      241.67      263.76    345.89 o 
  -6  18   1     3843.80     4167.54    271.42 o 
  -5  18   1      743.57      581.80    211.35 o 
  -4  18   1     3555.85     3123.31    217.14 o 
  -3  18   1       47.77      105.52    133.30 o 
  -2  18   1      716.68      677.34     72.72 o 
  -1  18   1     2053.24     1822.79    134.01 o 
   0  18   1     3244.27     3130.59    135.97 o 
   1  18   1     2117.62     2101.04     70.71 o 
   2  18   1      807.13      637.44     51.43 o 
   3  18   1      137.03       56.58    117.39 o 
   4  18   1     3633.19     4047.18    356.60 o 
   5  18   1        1.74       19.09    234.35 o 
   6  18   1      377.97      552.39    239.35 o 
   7  18   1        0.15      -22.68    310.84 o 
   8  18   1      312.02      408.62    417.85 o 
  -8  19   1      603.80      595.88    426.77 o 
  -7  19   1       20.52      107.00    363.56 o 
  -6  19   1      353.49      305.99    279.71 o 
  -5  19   1        8.03      -19.87    315.54 o 
  -4  19   1        5.33       -8.29     62.11 o 
  -3  19   1     1184.56     1102.31    134.45 o 
  -2  19   1     1026.20     1183.53     88.70 o 
  -1  19   1      134.00      132.39    115.92 o 
   0  19   1      700.72      706.22    126.55 o 
   1  19   1      117.75       91.79     70.12 o 
   2  19   1     4890.84     4879.45    147.81 o 
   3  19   1       29.55        0.13     11.65 o 
   4  19   1      507.28      397.51    156.83 o 
   5  19   1       20.05       17.99    212.91 o 
   6  19   1     3597.12     3474.82    263.91 o 
   7  19   1        0.03        8.13    311.63 o 
   8  19   1      356.91      411.90    459.77 o 
  -7  20   1        7.17      -17.99    160.98 o 
  -6  20   1     1500.65     1351.63    334.78 o 
  -5  20   1       18.77      -22.06    107.32 o 
  -4  20   1      604.05      442.57    229.65 o 
  -3  20   1      519.21      404.98    145.02 o 
  -2  20   1       53.32       99.56    106.96 o 
  -1  20   1       21.88       95.21    101.27 o 
   0  20   1     5399.61     5494.25    147.23 o 
   1  20   1       47.72       73.84     76.50 o 
   2  20   1      777.59      837.83    105.62 o 
   3  20   1      409.25      359.48    142.51 o 
   4  20   1      707.13      689.76    164.18 o 
   5  20   1        3.11      -52.25    152.84 o 
   6  20   1       99.12      -16.27    658.61 o 
   7  20   1       41.32       73.68    363.88 o 
  -7  21   1      128.21      148.15    423.64 o 
  -6  21   1      130.93      103.88    303.65 o 
  -5  21   1      425.44      489.03    308.97 o 
  -4  21   1       82.41       17.68    213.23 o 
  -3  21   1       34.27        0.99     15.10 o 
  -2  21   1     3287.12     3108.76    243.11 o 
  -1  21   1     1622.90     1559.98    155.59 o 
   0  21   1       95.96      199.23    108.67 o 
   1  21   1     1026.82      850.34    106.84 o 
   2  21   1     4912.59     5016.03    159.21 o 
   3  21   1       23.56      -29.29    132.12 o 
   4  21   1      399.37      202.28    251.24 o 
   5  21   1       80.65      103.41    288.00 o 
   6  21   1      695.92      599.01    300.36 o 
   7  21   1        0.51       50.69    424.26 o 
  -6  22   1      581.09      551.76    397.51 o 
  -5  22   1       52.11      119.68    331.34 o 
  -4  22   1        0.93      -11.26     78.06 o 
  -3  22   1      126.57      212.24    182.51 o 
  -2  22   1       15.36       10.55    293.99 o 
  -1  22   1      906.05      815.47    139.59 o 
   0  22   1     3208.88     3250.75    127.37 o 
   1  22   1     2466.41     2473.97    143.84 o 
   2  22   1        2.57       69.30    136.36 o 
   3  22   1      345.32      315.53    144.39 o 
   4  22   1      527.81      534.71    266.10 o 
   5  22   1       30.43       13.14    274.39 o 
   6  22   1       24.83      -74.93    268.92 o 
  -6  23   1      103.53       67.74    430.52 o 
  -5  23   1      495.50      431.77    334.15 o 
  -4  23   1      271.02      258.28    275.49 o 
  -3  23   1      319.73      174.35    190.03 o 
  -2  23   1      352.81      304.07    183.21 o 
  -1  23   1     1557.39     1727.39    185.89 o 
   0  23   1      225.05      216.46    179.20 o 
   1  23   1      570.06      546.80    131.32 o 
   2  23   1       86.62       81.41    137.93 o 
   3  23   1      518.54      491.44    153.47 o 
   4  23   1      102.05       92.93    222.25 o 
   5  23   1      700.69      888.89    324.92 o 
   6  23   1      429.96      273.14    420.82 o 
  -5  24   1       41.09      -48.18    260.78 o 
  -4  24   1        0.53       34.89    279.71 o 
  -3  24   1      160.11      240.38    161.15 o 
  -2  24   1       47.02       97.69    192.72 o 
  -1  24   1      997.93      910.95    206.79 o 
   0  24   1      292.58      396.21    197.75 o 
   1  24   1     1984.60     1836.70    182.69 o 
   2  24   1       63.96       78.88    154.19 o 
   3  24   1      421.98      436.35    217.46 o 
   4  24   1      184.16      189.85    240.66 o 
   5  24   1      188.64      132.97    371.70 o 
  -4  25   1      180.38      194.45    341.51 o 
  -3  25   1       15.33       57.25    212.35 o 
  -2  25   1       22.11      113.86    213.17 o 
  -1  25   1     1104.42     1051.46    190.68 o 
   0  25   1      179.11      124.28    207.54 o 
   1  25   1       97.31      142.86    204.21 o 
   2  25   1       38.86       70.80    227.20 o 
   3  25   1      176.23      149.75    215.14 o 
   4  25   1      654.85      831.24    285.89 o 
  -3  26   1     1218.61     1343.32    253.23 o 
  -2  26   1       32.00      105.15    248.27 o 
  -1  26   1      596.63      636.65    217.30 o 
   0  26   1       17.36       44.75    219.27 o 
   1  26   1      309.69      215.14    220.83 o 
   2  26   1        1.41       62.74    231.27 o 
   3  26   1     1203.14     1639.60    263.55 o 
  -2  27   1       41.90      -10.40    149.41 o 
  -1  27   1     1007.29     1052.05    249.54 o 
   0  27   1        0.55      -33.56    185.34 o 
   1  27   1      139.28      183.38    228.37 o 
   2  27   1      248.57      230.74    261.43 o 
   3  27   1        3.62       76.66    335.09 o 
   0  28   1       71.90       63.20    363.88 o 
   1  28   1      648.62      948.96    367.01 o 
   2  28   1      187.99      482.15    355.74 o 
 -10   0   2     1835.13     2172.78    400.64 o 
  -8   0   2        1.50      -64.14    134.22 o 
  -6   0   2     9660.17     9783.56    170.60 o 
  -4   0   2       60.87       30.64     36.98 o 
  -2   0   2       25.26      169.75     30.02 o 
   2   0   2     4104.29     4299.03     63.72 o 
   4   0   2    10181.45     9926.46    178.50 o 
   6   0   2     2011.96     1887.18    163.56 o 
   8   0   2      690.57      624.35    261.10 o 
  10   0   2     3109.75     3261.91    341.19 o 
 -10   1   2        8.10       71.56    223.06 o 
  -9   1   2       32.27        9.58    152.51 o 
  -8   1   2     2795.89     2741.83    302.63 o 
  -7   1   2      779.31      785.08     85.41 o 
  -6   1   2      231.26      175.29     50.60 o 
  -5   1   2      659.74      595.49     38.41 o 
  -4   1   2      597.67      505.77     42.37 o 
  -3   1   2     2789.02     3174.50     45.50 o 
  -2   1   2    18882.18    19681.29     91.08 o 
  -1   1   2     4398.36     4248.46     47.25 o 
   1   1   2     6586.23     7303.39     66.50 o 
   2   1   2    94906.20    99045.84    315.44 o 
   3   1   2    17449.74    17976.60     97.29 o 
   4   1   2      392.72      327.20     34.24 o 
   5   1   2        3.99        8.90     22.35 o 
   6   1   2     3012.76     3136.88     91.45 o 
   7   1   2     1212.56     1051.62    140.42 o 
   8   1   2      273.46       83.38    163.82 o 
   9   1   2      360.69      384.66    209.46 o 
  10   1   2      935.67      816.99    264.72 o 
 -10   2   2      205.25      258.59    358.71 o 
  -9   2   2      652.67      517.74    203.59 o 
  -8   2   2       56.37       49.17    162.26 o 
  -7   2   2     1262.97     1078.39     84.11 o 
  -6   2   2     6349.50     6217.80    124.89 o 
  -5   2   2      138.36       92.89     59.15 o 
  -4   2   2      170.82      163.94     36.43 o 
  -3   2   2     4294.08     4354.05     88.09 o 
  -2   2   2    17331.10    18033.78    111.10 o 
  -1   2   2      104.39       57.82     26.26 o 
   0   2   2    13086.86    12846.15    100.55 o 
   1   2   2       43.35       17.33     13.47 o 
   2   2   2     1688.45     1937.73     29.72 o 
   3   2   2       25.43       63.99     27.16 o 
   4   2   2    27626.92    28453.56    175.03 o 
   5   2   2       77.55       45.83     56.33 o 
   6   2   2        0.55       17.13    101.94 o 
   7   2   2        4.70       10.15     79.89 o 
   8   2   2     1753.31     1611.96    323.67 o 
   9   2   2      490.20      388.27    214.60 o 
  10   2   2     1062.19      880.75    387.34 o 
 -10   3   2        0.02      -89.48    415.35 o 
  -9   3   2      179.55      264.23    269.70 o 
  -8   3   2     3136.36     3266.84    250.85 o 
  -7   3   2     3015.25     3049.30    104.24 o 
  -6   3   2     2367.73     2087.62    113.94 o 
  -5   3   2     4239.02     4359.57    114.43 o 
  -4   3   2     2773.26     2708.07     64.30 o 
  -3   3   2       38.68       62.43     33.96 o 
  -2   3   2    11203.52    11367.99    106.62 o 
  -1   3   2      110.21       63.98     35.51 o 
   0   3   2     2721.24     2949.03     58.23 o 
   1   3   2     4952.69     5363.48     75.30 o 
   2   3   2     2740.67     3076.20     35.72 o 
   3   3   2    14101.38    14596.65    100.44 o 
   4   3   2     3608.96     3637.82     81.90 o 
   5   3   2     1196.12     1173.99     67.72 o 
   6   3   2     7699.48     7771.82    159.02 o 
   7   3   2        0.96       12.42     25.44 o 
   8   3   2      241.33      339.75    128.70 o 
   9   3   2     2256.16     2409.79    308.34 o 
  10   3   2      327.96      416.44    412.37 o 
 -10   4   2       69.73       59.13    425.83 o 
  -9   4   2      708.85      920.80    325.08 o 
  -8   4   2      795.52      628.89    242.01 o 
  -7   4   2     4420.98     4449.75    246.39 o 
  -6   4   2     3365.58     3207.16    191.01 o 
  -5   4   2      901.37      766.31     79.24 o 
  -4   4   2     2110.61     2192.14     59.28 o 
  -3   4   2    26087.16    26558.33    222.62 o 
  -2   4   2     3181.07     3214.51    112.79 o 
   0   4   2     3860.03     4462.42    120.15 o 
   1   4   2     1128.74     1169.19     46.82 o 
   2   4   2      206.39      185.21     18.49 o 
   3   4   2     1628.93     1416.63     39.53 o 
   4   4   2     6179.68     6611.40    105.21 o 
   5   4   2    10476.52    10554.28    147.35 o 
   6   4   2        2.59       -5.40     56.22 o 
   7   4   2     1753.22     1987.32    118.25 o 
   8   4   2      698.16      754.12    152.53 o 
   9   4   2      194.88       95.43    255.62 o 
  10   4   2      271.49      141.42    421.45 o 
 -10   5   2      119.09       17.83    421.76 o 
  -9   5   2     1103.47      952.40    299.42 o 
  -8   5   2      406.53      468.38    244.67 o 
  -7   5   2     2508.59     2493.95    191.95 o 
  -6   5   2      240.63      240.15     78.66 o 
  -5   5   2     5392.60     5251.44     82.80 o 
  -4   5   2      976.26      931.07     44.92 o 
  -3   5   2       11.88       26.80     48.83 o 
  -2   5   2       57.46       32.12     39.00 o 
  -1   5   2    20216.48    22811.51   1594.11 o 
   0   5   2     5236.39     5342.48    124.45 o 
   1   5   2     4261.47     4516.08    117.17 o 
   2   5   2     1268.14     1240.05     27.65 o 
   3   5   2     2110.70     1875.70     45.72 o 
   4   5   2       90.12       62.75     57.85 o 
   5   5   2    11459.87    11380.32    419.41 o 
   6   5   2      772.03      703.83     94.52 o 
   7   5   2       28.52       -2.50     85.66 o 
   8   5   2      104.09       53.16    230.34 o 
   9   5   2     2178.14     2208.45    281.12 o 
  10   5   2      145.97      165.36    412.53 o 
 -10   6   2       53.24       20.49  49744.50 o 
  -9   6   2       12.06       34.26    277.52 o 
  -8   6   2       32.16      -19.55    807.38 o 
  -7   6   2     6030.41     6142.42    289.73 o 
  -6   6   2       24.33       53.77    125.92 o 
  -5   6   2      982.03      868.51     48.46 o 
  -4   6   2      418.56      476.67     91.36 o 
  -3   6   2    24538.34    25818.23    366.07 o 
  -2   6   2     4650.53     4665.95    153.31 o 
  -1   6   2     9609.01    10401.15    293.71 o 
   0   6   2      266.65      249.69     27.05 o 
   1   6   2      517.65      538.15     59.45 o 
   2   6   2        0.27       19.53     18.17 o 
   3   6   2    13039.24    12404.74    120.18 o 
   4   6   2      101.52       66.91     61.67 o 
   5   6   2     5939.32     5823.97    132.09 o 
   6   6   2       44.58       30.45     92.47 o 
   7   6   2     1521.19     1399.75    111.64 o 
   8   6   2      234.85      224.92    164.12 o 
   9   6   2       89.21       57.26    303.96 o 
  10   6   2       89.44      -28.94    444.29 o 
 -10   7   2       34.22       44.90   1157.34 o 
  -9   7   2      391.32      283.94    314.91 o 
  -8   7   2       67.66      137.98    222.46 o 
  -7   7   2     3812.58     3889.39    248.58 o 
  -6   7   2      873.69      658.61     62.98 o 
  -5   7   2     6092.00     5843.10    136.60 o 
  -4   7   2        0.47        8.20     39.76 o 
  -2   7   2     1099.85      999.33     89.33 o 
  -1   7   2    31256.12    32111.83    245.00 o 
   0   7   2     7386.29     7964.05     99.92 o 
   1   7   2     4216.44     4171.04    149.09 o 
   2   7   2     1384.91     1506.51     87.29 o 
   3   7   2     1857.72     1603.93     47.85 o 
   4   7   2     4109.61     4183.78    102.00 o 
   5   7   2    10251.26    10087.00    241.72 o 
   6   7   2      344.17      354.38     82.37 o 
   7   7   2     1505.39     1542.59    130.36 o 
   8   7   2      160.66      148.19    167.17 o 
   9   7   2     1665.94     1975.51    307.56 o 
  10   7   2       18.39      173.65    414.56 o 
 -10   8   2        8.40      -80.41    260.31 o 
  -9   8   2      101.06      209.78    324.14 o 
  -8   8   2       31.38        8.92    276.74 o 
  -7   8   2     3343.08     3042.43    221.20 o 
  -6   8   2     2776.04     2620.71    238.18 o 
  -5   8   2      375.23      416.74     80.07 o 
  -4   8   2     1553.26     1560.48    119.68 o 
  -2   8   2     5990.23     6460.78    185.07 o 
  -1   8   2     4461.12     4802.72    103.93 o 
   0   8   2       95.16       57.72     28.86 o 
   1   8   2    12543.54    12266.29    250.69 o 
   2   8   2      898.46      737.92     76.03 o 
   3   8   2    11699.51    12049.22    133.94 o 
   4   8   2     6485.14     6736.55    111.81 o 
   5   8   2     5278.03     4989.74    177.35 o 
   6   8   2     1041.85      932.00    116.70 o 
   7   8   2      446.77      417.64    139.80 o 
   8   8   2     1543.97     1541.43    202.51 o 
   9   8   2      120.50       62.11    289.73 o 
 -10   9   2       54.17      133.29    440.06 o 
  -9   9   2      707.07      784.70    307.25 o 
  -8   9   2      699.14      757.01    292.07 o 
  -7   9   2     3077.83     2864.87    215.42 o 
  -6   9   2      672.18      589.37     82.79 o 
  -5   9   2     1258.65     1258.69     99.92 o 
  -4   9   2     2100.33     1986.62    139.54 o 
  -2   9   2      494.40      321.48     98.40 o 
  -1   9   2    12963.17    13105.61    172.07 o 
   0   9   2     6922.68     7327.90    108.42 o 
   1   9   2      109.40       54.56     42.46 o 
   2   9   2     3374.02     3734.20    148.15 o 
   3   9   2     5266.10     5319.82    109.59 o 
   4   9   2      744.45      723.78     52.99 o 
   5   9   2     3201.07     3331.37     96.01 o 
   6   9   2     3001.66     3029.71    139.81 o 
   7   9   2       16.12       51.73    141.89 o 
   8   9   2        0.50      -25.50   1679.22 o 
   9   9   2     2586.63     2539.79    363.25 o 
 -10  10   2      931.21     1207.71    454.14 o 
  -9  10   2       63.78      183.50    335.41 o 
  -8  10   2      218.07      369.67    305.84 o 
  -7  10   2     1311.03     1113.16    149.88 o 
  -6  10   2     2246.59     2154.01    169.11 o 
  -5  10   2      922.50      893.58    109.66 o 
  -4  10   2        1.86       57.57     96.52 o 
  -3  10   2       81.23      175.37     79.78 o 
  -2  10   2       44.22       25.80     60.41 o 
  -1  10   2     4465.86     4364.75    107.57 o 
   0  10   2    17526.48    17517.42    337.91 o 
   1  10   2    17720.23    18818.22    190.49 o 
   2  10   2     1303.24     1376.35    105.60 o 
   3  10   2     2521.65     2392.05     66.69 o 
   4  10   2     1294.22     1352.76     56.11 o 
   5  10   2     2886.19     2762.66     88.23 o 
   6  10   2       86.13       63.04    138.76 o 
   7  10   2        6.80       10.21     40.06 o 
   8  10   2      126.91      260.78    323.05 o 
   9  10   2      189.07      259.06    411.28 o 
  -9  11   2      635.54      484.34    416.44 o 
  -8  11   2     4025.69     3957.75    277.84 o 
  -7  11   2      101.46       57.57    232.47 o 
  -6  11   2     1629.52     1342.87    145.02 o 
  -5  11   2       47.30        2.82     74.00 o 
  -4  11   2      605.88      571.94     95.58 o 
  -3  11   2       16.54        3.13    105.60 o 
  -2  11   2     3336.20     3232.03    168.17 o 
  -1  11   2    14946.42    15087.34    199.70 o 
   0  11   2     9917.08    10187.78    273.92 o 
   1  11   2     2123.09     2112.39     93.16 o 
   2  11   2     5658.23     5639.94    200.71 o 
   3  11   2       79.57       80.58     24.33 o 
   4  11   2      300.96      230.64     52.65 o 
   5  11   2     1900.73     1751.21     76.99 o 
   6  11   2     1198.41     1275.29    170.05 o 
   7  11   2      434.59      269.95    155.40 o 
   8  11   2      371.60      399.39    269.86 o 
   9  11   2       10.11       60.39    315.22 o 
  -9  12   2        7.27       56.47    374.05 o 
  -8  12   2        8.48       98.09    316.79 o 
  -7  12   2      151.24      237.32    240.76 o 
  -6  12   2     3174.94     3368.45    217.14 o 
  -5  12   2      218.65       42.55    131.57 o 
  -4  12   2       55.11       -9.07     79.00 o 
  -3  12   2     1070.38     1172.51    118.74 o 
  -2  12   2    12370.96    12553.61    320.86 o 
  -1  12   2       64.59       71.31     67.56 o 
   0  12   2    12324.03    12222.23    398.92 o 
   1  12   2      463.02      449.94     66.21 o 
   2  12   2     1166.85     1316.43    117.17 o 
   3  12   2       19.65       36.29     64.07 o 
   4  12   2     7441.61     7231.16    212.59 o 
   5  12   2       42.56       15.42     32.58 o 
   6  12   2       21.68       95.90    181.78 o 
   7  12   2       91.23       50.89    156.55 o 
   8  12   2       82.41       35.51    355.27 o 
   9  12   2      202.54      270.95    452.73 o 
  -9  13   2       35.98      -46.46    255.62 o 
  -8  13   2     3079.08     3405.49    201.49 o 
  -7  13   2      749.16      720.56    200.87 o 
  -6  13   2      200.23      194.30    215.42 o 
  -5  13   2        9.26      -20.18    107.79 o 
  -4  13   2     1666.59     1757.44    147.99 o 
  -3  13   2       71.55       74.15    117.17 o 
  -2  13   2     9270.80     9124.46    288.00 o 
  -1  13   2       31.92       31.84     71.42 o 
   0  13   2     5693.18     5885.66    143.86 o 
   1  13   2     1762.74     1829.42    100.65 o 
   2  13   2     1289.76     1223.12     86.11 o 
   3  13   2     2238.68     2293.37    111.84 o 
   4  13   2      117.22       87.94     42.73 o 
   5  13   2       17.32        7.22    113.61 o 
   6  13   2     1832.35     1792.17    180.22 o 
   7  13   2     1001.44      920.96    220.11 o 
   8  13   2      348.79      456.70    201.27 o 
   9  13   2      181.32      206.81    405.80 o 
  -9  14   2      257.89      147.52    394.54 o 
  -8  14   2      311.85      269.92    245.35 o 
  -7  14   2        4.13      -35.20    193.83 o 
  -6  14   2     3658.69     3651.91    231.84 o 
  -5  14   2       11.43       31.76    145.02 o 
  -4  14   2     1906.39     2183.58    172.08 o 
  -3  14   2      111.88      149.71    120.61 o 
  -2  14   2     6209.22     6260.07    247.17 o 
  -1  14   2       50.32       22.53    111.85 o 
   0  14   2     2189.89     2250.38    161.29 o 
   1  14   2      668.10      593.61     82.11 o 
   2  14   2       25.03       66.32     84.77 o 
   3  14   2       44.29      118.64     89.16 o 
   4  14   2     8120.06     8079.67    209.23 o 
   5  14   2       95.16      146.81    116.66 o 
   6  14   2        1.31       91.99    186.79 o 
   7  14   2       19.97      -22.37    256.87 o 
   8  14   2      545.62      498.05    246.84 o 
  -9  15   2      106.76      165.04    464.94 o 
  -8  15   2     1898.75     2077.62    224.93 o 
  -7  15   2      323.58      201.18    254.06 o 
  -6  15   2       41.78      163.95    226.68 o 
  -5  15   2      332.33      200.09    177.09 o 
  -4  15   2     3514.06     3259.72    205.40 o 
  -3  15   2       58.30      104.50    148.62 o 
  -2  15   2     7283.91     7491.08    285.34 o 
  -1  15   2     4118.87     4032.06    217.29 o 
   0  15   2     3171.61     2909.95    134.72 o 
   1  15   2     4054.48     3834.61    146.24 o 
   2  15   2       90.08      107.98     90.86 o 
   3  15   2       45.10       52.28     97.93 o 
   4  15   2      547.94      458.64    108.10 o 
   5  15   2      716.10      693.31    137.58 o 
   6  15   2     3320.48     3801.31    235.75 o 
   7  15   2       19.08       -3.44     43.18 o 
   8  15   2       74.91        5.92    206.61 o 
  -8  16   2      680.80      601.35    304.27 o 
  -7  16   2     1107.99     1124.64    241.85 o 
  -6  16   2     1320.47     1406.70    251.87 o 
  -5  16   2      874.74      683.01    196.02 o 
  -4  16   2      723.57      599.79    185.07 o 
  -3  16   2     3730.10     3820.71    215.26 o 
  -2  16   2     2927.25     3057.60    201.49 o 
  -1  16   2       15.17      164.10    146.74 o 
   0  16   2      285.94      288.48     86.21 o 
   1  16   2     1860.03     1776.66    108.96 o 
   2  16   2      996.99     1002.08     80.73 o 
   3  16   2     4688.60     5054.24    197.19 o 
   4  16   2     4710.36     4691.90    175.68 o 
   5  16   2     1307.34     1276.05    130.84 o 
   6  16   2      117.70      131.41    245.45 o 
   7  16   2      745.07      989.16    260.78 o 
   8  16   2      292.56      289.54    262.32 o 
  -8  17   2      150.68      280.81    334.31 o 
  -7  17   2      431.11      415.66    271.42 o 
  -6  17   2      370.63      369.35    275.33 o 
  -5  17   2     2919.75     3061.51    224.65 o 
  -4  17   2       69.70       83.23    194.77 o 
  -3  17   2       12.02       76.03    164.89 o 
  -2  17   2     5417.87     5327.53    256.72 o 
  -1  17   2     2473.27     2540.57    201.34 o 
   0  17   2     2402.18     2328.44    132.07 o 
   1  17   2      675.55      691.40     80.68 o 
   2  17   2     2566.16     2540.41    107.61 o 
   3  17   2      190.65      262.23    119.29 o 
   4  17   2        2.40       47.34    123.97 o 
   5  17   2     4888.24     5240.01    202.18 o 
   6  17   2      792.97      748.72    258.12 o 
   7  17   2     1261.84     1259.80    305.68 o 
   8  17   2       54.86       19.76    281.86 o 
  -8  18   2        9.77      -40.20   1182.68 o 
  -7  18   2     3005.60     3239.07    272.99 o 
  -6  18   2      229.84      434.27    282.84 o 
  -5  18   2        0.96       41.46    199.62 o 
  -4  18   2      257.58      260.63    180.22 o 
  -3  18   2     5058.46     5341.14    262.19 o 
  -2  18   2      151.77      276.90    139.23 o 
  -1  18   2      970.78      760.76    135.79 o 
   0  18   2       60.46      139.43     86.48 o 
   1  18   2      367.71      388.81     92.14 o 
   2  18   2        6.78       37.78     78.03 o 
   3  18   2      445.38      457.28    122.20 o 
   4  18   2      237.99      224.55    142.83 o 
   5  18   2     2062.57     2241.90    147.58 o 
   6  18   2       77.29       48.50    286.44 o 
   7  18   2      850.92      829.44    331.81 o 
   8  18   2        2.34        5.16    414.72 o 
  -7  19   2      251.03      224.33    341.51 o 
  -6  19   2      140.36       25.03    252.96 o 
  -5  19   2      773.85      763.27    264.85 o 
  -4  19   2     1003.23      860.57    229.50 o 
  -3  19   2        7.01       55.69    209.00 o 
  -2  19   2     1409.29     1329.11    163.17 o 
  -1  19   2     6241.24     6091.89    300.99 o 
   0  19   2      538.78      399.56     89.11 o 
   1  19   2      338.96      227.72    100.77 o 
   2  19   2      565.01      576.27    107.22 o 
   3  19   2     1673.64     1523.25    133.51 o 
   4  19   2      716.78      454.34    151.03 o 
   5  19   2     3651.42     3825.73    190.49 o 
   6  19   2       14.49       -5.01     82.44 o 
   7  19   2      127.86      192.26    331.49 o 
   8  19   2      112.78       34.10    454.61 o 
  -7  20   2      788.99      962.88    415.03 o 
  -6  20   2       59.17       31.76    326.49 o 
  -5  20   2      875.75      805.19    230.59 o 
  -4  20   2        1.67      110.29    249.52 o 
  -3  20   2     3130.40     2914.77    226.37 o 
  -2  20   2     1247.71     1124.95    199.93 o 
  -1  20   2     1182.93     1134.65    124.24 o 
   0  20   2        5.42       55.37     97.61 o 
   1  20   2     3395.09     3413.44    130.03 o 
   2  20   2      398.62      377.53    112.22 o 
   3  20   2      175.65      226.05    128.25 o 
   4  20   2       34.15      125.61    181.11 o 
   5  20   2      970.34      980.57    185.39 o 
   6  20   2      244.91      155.03    300.99 o 
   7  20   2      266.48      361.84    338.53 o 
  -7  21   2      257.81      209.32    390.16 o 
  -6  21   2      154.30      161.60    339.79 o 
  -5  21   2      213.28      223.08    322.89 o 
  -4  21   2      911.41      906.88    224.02 o 
  -3  21   2      480.68      439.12    262.35 o 
  -2  21   2      920.19      826.78    229.81 o 
  -1  21   2     3615.11     3934.61    152.58 o 
   0  21   2       25.41       22.59     78.65 o 
   1  21   2      242.07      313.45    122.74 o 
   2  21   2      771.32      635.37    126.10 o 
   3  21   2     1518.88     1369.05    125.88 o 
   4  21   2      158.19       68.30    193.34 o 
   5  21   2      453.27      313.82    295.67 o 
   6  21   2       36.38      -49.28    228.87 o 
   7  21   2       11.21      -76.03    436.46 o 
  -6  22   2      383.85      542.53    393.76 o 
  -5  22   2      155.17      288.16    325.24 o 
  -4  22   2       58.06      -44.27    161.29 o 
  -3  22   2      523.95      653.29    262.04 o 
  -2  22   2      819.38      522.19    203.53 o 
  -1  22   2       35.08       25.79     74.21 o 
   0  22   2      906.95      975.00    124.21 o 
   1  22   2     3070.66     3134.34    134.63 o 
   2  22   2       60.60       77.67    120.64 o 
   3  22   2      746.52      616.46    150.22 o 
   4  22   2      507.27      416.51    166.64 o 
   5  22   2      598.96      606.36    337.75 o 
   6  22   2        7.31      -37.23    377.96 o 
   7  22   2      118.31      285.66    410.65 o 
  -5  23   2       98.82       55.54    304.59 o 
  -4  23   2       44.47      -43.02    191.48 o 
  -3  23   2      381.11      469.63    283.62 o 
  -2  23   2     2007.37     1800.32    170.49 o 
  -1  23   2     1589.50     1527.84    190.45 o 
   0  23   2      726.51      616.79    136.08 o 
   1  23   2       54.62       74.76    128.01 o 
   2  23   2     2075.78     2195.22    173.06 o 
   3  23   2       37.74       36.28    161.62 o 
   4  23   2       88.27      118.20    192.76 o 
   5  23   2      497.30      616.94    255.47 o 
   6  23   2       22.08       91.52    372.48 o 
  -5  24   2        0.07     -140.48    327.27 o 
  -4  24   2      616.41      490.44    285.97 o 
  -3  24   2      184.71      414.72    252.96 o 
  -2  24   2      327.72      373.51    208.85 o 
  -1  24   2      188.57      265.64    186.96 o 
   0  24   2     1177.87     1289.82    176.98 o 
   1  24   2        0.80       27.12    173.99 o 
   2  24   2        8.07       77.36    167.90 o 
   3  24   2      869.26      739.31    164.05 o 
   4  24   2     2435.22     2921.15    188.30 o 
   5  24   2      172.59       77.43    280.29 o 
  -4  25   2      235.05      339.32    326.33 o 
  -3  25   2        2.08       58.61    256.81 o 
  -2  25   2     1068.83      940.33    215.08 o 
  -1  25   2      348.99      253.78    197.85 o 
   0  25   2      622.47      504.92    185.23 o 
   1  25   2       10.03      -35.18    121.69 o 
   2  25   2      983.62     1111.67    182.56 o 
   3  25   2       80.36      157.90    194.50 o 
   4  25   2        8.72       41.05    268.53 o 
   5  25   2       36.55       30.66    435.53 o 
  -3  26   2       23.24        8.08    134.17 o 
  -2  26   2      343.47      467.99    238.16 o 
  -1  26   2       65.08      -31.36    215.01 o 
   0  26   2      236.55      369.44    214.32 o 
   1  26   2       23.68      152.73    249.97 o 
   2  26   2       65.99       56.37    224.37 o 
   3  26   2      171.41      239.71    271.81 o 
   4  26   2     1691.42     1937.97    404.86 o 
  -2  27   2     1392.78     1554.27    265.81 o 
  -1  27   2       68.38      122.43    248.99 o 
   0  27   2      650.94      642.00    249.79 o 
   1  27   2      122.21      205.39    268.09 o 
   2  27   2      524.66      523.37    242.34 o 
   3  27   2      179.05      190.39    352.46 o 
   0  28   2      361.46      332.28    411.90 o 
   1  28   2       68.89      114.51    432.08 o 
   2  28   2       14.72       29.41    361.84 o 
  -9   0   3     2628.91     2789.00    254.21 o 
  -7   0   3     2120.10     1937.49    103.26 o 
  -5   0   3     3872.74     3653.54     79.03 o 
  -3   0   3    14238.89    14529.06    105.77 o 
  -1   0   3    13786.00    15390.01    201.49 o 
   1   0   3       23.94       53.70     17.97 o 
   3   0   3    19440.18    19291.27    212.99 o 
   5   0   3     6060.22     6041.39    162.70 o 
   7   0   3      632.88      532.92    128.69 o 
   9   0   3        6.01      -74.47    403.93 o 
 -10   1   3       26.06      100.01    277.86 o 
  -9   1   3     1112.47     1051.64    209.51 o 
  -8   1   3      422.23      390.14    147.45 o 
  -7   1   3     5799.70     6046.12    214.63 o 
  -6   1   3      486.54      383.05     53.62 o 
  -5   1   3      387.58      311.77     41.18 o 
  -4   1   3     4546.87     4949.64     62.43 o 
  -3   1   3     2504.89     2326.72     33.89 o 
  -2   1   3     5752.13     6086.91     73.04 o 
  -1   1   3   128789.54   136159.58   1574.76 o 
   0   1   3     2254.91     2150.42     40.39 o 
   1   1   3    27919.32    31058.03    111.88 o 
   2   1   3       53.05       82.23     16.90 o 
   3   1   3    41890.30    43847.21    161.90 o 
   4   1   3     4171.37     4024.01     58.50 o 
   5   1   3      120.06       84.11     51.53 o 
   6   1   3       42.89        2.90     10.24 o 
   7   1   3      222.58      148.23    111.96 o 
   8   1   3        2.16      -20.66     51.14 o 
   9   1   3     3915.83     4111.50    212.35 o 
  10   1   3      115.35      126.64    295.39 o 
 -10   2   3      944.88     1045.64    382.65 o 
  -9   2   3     1206.00     1111.73    212.82 o 
  -8   2   3      626.81      485.26    155.40 o 
  -7   2   3     1834.65     1731.06    195.16 o 
  -6   2   3      530.89      580.22     63.37 o 
  -5   2   3     1659.17     1615.79     47.49 o 
  -4   2   3       50.19       70.52     35.16 o 
  -3   2   3    26939.46    26734.06    200.29 o 
  -2   2   3      916.29     1112.83     34.16 o 
  -1   2   3      792.47      928.36     27.65 o 
   0   2   3    12465.08    13448.00    124.92 o 
   1   2   3     2938.62     2609.27     49.00 o 
   2   2   3       24.45       26.41     11.45 o 
   3   2   3     5189.51     5174.00     62.14 o 
   4   2   3     8416.44     8807.68    100.86 o 
   5   2   3     5260.39     5104.41     95.40 o 
   6   2   3      100.80       61.66     69.70 o 
   7   2   3      627.63      557.75    112.70 o 
   8   2   3      358.96      348.08    134.14 o 
   9   2   3       78.60      -54.83    185.69 o 
  10   2   3      639.02      706.64    380.77 o 
 -10   3   3       17.27       24.72    351.68 o 
  -9   3   3     1049.51      893.11    296.76 o 
  -8   3   3     2712.31     2766.94    235.44 o 
  -7   3   3      735.13      753.34    114.27 o 
  -6   3   3      330.50      337.85     94.38 o 
  -5   3   3     3892.35     4050.42     97.77 o 
  -4   3   3     1981.30     1967.70    108.46 o 
  -3   3   3      863.28      951.52     45.29 o 
  -2   3   3     6520.54     6758.74     85.63 o 
  -1   3   3     1312.29     1175.46     32.35 o 
   0   3   3        2.97       43.94     20.39 o 
   1   3   3      802.08      962.97     74.78 o 
   2   3   3      694.32      735.55     22.90 o 
   3   3   3     3593.38     3325.50     40.74 o 
   4   3   3     6263.32     6517.71     97.63 o 
   5   3   3     4775.84     4655.46     91.74 o 
   6   3   3     1346.23     1476.72     82.60 o 
   7   3   3     1270.97     1166.11    111.79 o 
   8   3   3      994.41      756.30    123.30 o 
   9   3   3     1813.54     1450.19    332.90 o 
  10   3   3      847.92      696.15    382.34 o 
 -10   4   3      652.98      565.53    396.73 o 
  -9   4   3      241.84      300.36    306.31 o 
  -8   4   3       67.05       40.36    248.11 o 
  -7   4   3     2280.37     2243.34    179.75 o 
  -6   4   3     8609.35     9052.50    299.89 o 
  -5   4   3      626.82      490.22     77.81 o 
  -4   4   3      171.04      159.25     87.45 o 
  -3   4   3     6628.83     6949.41    121.73 o 
  -2   4   3     4676.14     4836.90    104.50 o 
  -1   4   3    13159.23    14110.33    157.53 o 
   0   4   3     6552.04     7358.63    105.80 o 
   1   4   3     1343.93     1176.15     52.13 o 
   2   4   3    12857.75    13215.88    148.94 o 
   3   4   3     5359.78     5220.10     74.28 o 
   4   4   3    18381.97    18316.04    175.22 o 
   5   4   3     4396.77     4508.24    102.78 o 
   6   4   3      552.89      394.34     81.51 o 
   7   4   3     1451.10     1365.91    126.09 o 
   8   4   3     2098.29     2209.92    153.61 o 
   9   4   3      629.09      482.30    354.65 o 
  10   4   3      327.09      187.26    396.42 o 
 -10   5   3       12.34      -36.76    483.40 o 
  -9   5   3      215.76      145.33    331.34 o 
  -8   5   3     2941.38     3063.52    143.98 o 
  -7   5   3      308.01      331.65    159.88 o 
  -6   5   3       78.16       53.50    163.48 o 
  -5   5   3      413.95      379.99     76.16 o 
  -4   5   3     9378.43     8942.46    217.45 o 
  -3   5   3      302.72      292.49     57.08 o 
  -2   5   3     9890.18    10438.55    206.97 o 
   0   5   3     2801.22     2902.88    114.36 o 
   1   5   3     3348.89     3781.18    104.50 o 
   2   5   3     1953.46     1752.40     36.43 o 
   3   5   3      839.54      815.68     35.45 o 
   4   5   3     1548.55     1600.42     54.40 o 
   5   5   3     2151.10     2075.21     78.62 o 
   6   5   3     8677.63     8557.20    207.75 o 
   7   5   3      706.75      674.03    133.56 o 
   8   5   3       72.45       47.25    285.00 o 
   9   5   3       37.89       47.24    364.50 o 
  10   5   3      869.99     1047.83    439.59 o 
 -10   6   3      364.49      469.16    436.15 o 
  -9   6   3        5.60      -56.94    160.98 o 
  -8   6   3        4.80      -37.76    109.39 o 
  -7   6   3        0.62       88.70    188.04 o 
  -6   6   3     6496.22     7100.77    279.56 o 
  -5   6   3      364.28      295.75     42.28 o 
  -4   6   3      685.92      705.07    102.94 o 
  -3   6   3     2238.17     2356.20     87.06 o 
  -1   6   3     1028.63      831.32     76.66 o 
   0   6   3     7084.01     7245.48    177.71 o 
   1   6   3     3069.29     3362.60     90.49 o 
   2   6   3     1909.23     1942.45     69.19 o 
   3   6   3       12.75       12.09     32.86 o 
   4   6   3    26849.56    27122.59    233.81 o 
   5   6   3      251.79      201.03     60.47 o 
   6   6   3      529.09      488.66     85.55 o 
   7   6   3       74.97       68.52    127.34 o 
   8   6   3     3237.95     3293.97    165.53 o 
   9   6   3       74.42       14.08    380.93 o 
  10   6   3       27.25      -34.73    319.45 o 
 -10   7   3       23.54      111.23    457.43 o 
  -9   7   3       28.12      -89.64    239.98 o 
  -8   7   3     4126.06     4148.14    260.94 o 
  -7   7   3       82.18       53.03    220.58 o 
  -6   7   3      481.55      334.61     55.73 o 
  -5   7   3      123.35      125.14     45.19 o 
  -4   7   3     6456.43     6617.52    190.54 o 
  -2   7   3    11421.06    11469.17    241.39 o 
  -1   7   3     6634.25     6925.47    120.60 o 
   0   7   3     2411.82     2364.99     59.48 o 
   1   7   3       18.85       71.49     60.85 o 
   2   7   3     3803.65     3474.67    120.15 o 
   3   7   3      932.95      896.11     42.63 o 
   4   7   3     1424.91     1290.20     74.93 o 
   5   7   3      857.45      754.56     56.41 o 
   6   7   3     3536.92     3857.10    122.43 o 
   7   7   3      164.67      129.91    143.25 o 
   8   7   3      791.12      779.36    171.31 o 
   9   7   3        2.92       22.21    305.37 o 
 -10   8   3       97.77      234.82    455.39 o 
  -9   8   3       39.91      -31.76    229.50 o 
  -8   8   3        1.63       48.03    273.77 o 
  -7   8   3     1331.80     1118.54    176.93 o 
  -6   8   3     1955.76     1947.42     74.32 o 
  -5   8   3      249.46      220.89    113.26 o 
  -4   8   3     4526.74     4721.33    199.46 o 
  -2   8   3     4553.71     4236.53    154.87 o 
  -1   8   3     3027.70     3303.36     89.34 o 
   0   8   3    10857.26    10880.51    125.39 o 
   1   8   3      522.65      522.07     50.94 o 
   2   8   3        4.95       16.58     60.23 o 
   3   8   3     4476.49     4623.40     91.05 o 
   4   8   3     8553.53     8866.47    147.74 o 
   5   8   3       42.85       41.04     68.86 o 
   6   8   3      152.42      209.63     90.06 o 
   7   8   3      620.10      642.40    144.79 o 
   8   8   3      730.96      663.96    174.16 o 
   9   8   3      246.11      177.25    385.15 o 
 -10   9   3      144.05      245.45    410.97 o 
  -9   9   3      220.94      344.01    307.25 o 
  -8   9   3     5338.58     5830.64    323.99 o 
  -7   9   3      821.03      607.61    224.18 o 
  -6   9   3      533.48      409.59     69.11 o 
  -5   9   3      490.93      425.67    142.67 o 
  -4   9   3     3937.24     3994.36    186.01 o 
  -2   9   3     5660.47     5434.69    179.12 o 
  -1   9   3     8992.66     9614.58    151.32 o 
   0   9   3     4904.83     4716.69    121.47 o 
   1   9   3     2453.73     2517.93     72.87 o 
   2   9   3    13099.66    13549.97    264.69 o 
   3   9   3     6019.60     6058.42    219.80 o 
   4   9   3     1783.59     1709.71     60.91 o 
   5   9   3     1361.38     1255.10     78.61 o 
   6   9   3     1885.81     1788.84     97.06 o 
   7   9   3      219.02      199.67    147.88 o 
   8   9   3     1741.70     1956.12    185.71 o 
   9   9   3      891.60      910.94    326.49 o 
 -10  10   3      442.12      515.15    486.68 o 
  -9  10   3      965.69      816.46    329.62 o 
  -8  10   3      226.49      175.21    311.47 o 
  -7  10   3     1129.75     1026.60    151.92 o 
  -6  10   3      235.95      247.15     78.85 o 
  -5  10   3      749.45      784.07    117.96 o 
  -4  10   3     3454.30     3506.43    185.22 o 
  -2  10   3     4049.88     4116.38    162.38 o 
  -1  10   3       73.00       79.89     50.20 o 
   0  10   3     4527.11     4637.78    194.38 o 
   1  10   3     2931.95     2904.40    103.82 o 
   2  10   3      594.28      551.76     82.76 o 
   3  10   3     1703.87     1637.74     87.32 o 
   4  10   3     4330.96     4418.55     86.08 o 
   5  10   3     3063.30     2934.95     88.96 o 
   6  10   3      109.02      158.77    110.04 o 
   7  10   3      308.63      270.11    156.10 o 
   8  10   3       63.75      119.66    200.84 o 
   9  10   3        5.73      -42.55    526.57 o 
  -9  11   3      898.86     1094.60    416.13 o 
  -8  11   3      628.67      632.48    302.55 o 
  -7  11   3     2490.77     2478.46    205.40 o 
  -6  11   3       83.48       83.38    178.50 o 
  -5  11   3      194.44      144.24    121.71 o 
  -4  11   3      510.43      306.78    134.22 o 
  -3  11   3       86.20       54.44     82.13 o 
  -2  11   3     1328.98     1481.01    124.84 o 
  -1  11   3     7551.92     7128.62    140.78 o 
   0  11   3      311.25      306.89     43.16 o 
   1  11   3      140.45      171.30     60.83 o 
   2  11   3     4190.86     4271.88    175.37 o 
   3  11   3    11520.34    11543.93    166.01 o 
   4  11   3       50.76       52.26     42.98 o 
   5  11   3      953.47      969.90     70.08 o 
   6  11   3      400.81      352.82    125.83 o 
   7  11   3      561.49      568.02    170.38 o 
   8  11   3      107.85       55.38    315.69 o 
   9  11   3     3238.99     3721.37    413.31 o 
  -9  12   3     2149.09     2515.38    385.47 o 
  -8  12   3      120.45      215.42    286.60 o 
  -7  12   3      905.71      818.02    222.14 o 
  -6  12   3      208.89      146.74    154.09 o 
  -5  12   3     1624.02     1441.27    150.34 o 
  -4  12   3      263.42      319.61    136.26 o 
  -3  12   3     1538.55     1278.58    122.49 o 
  -2  12   3     5315.82     6081.73    231.37 o 
  -1  12   3       50.18       48.66     62.77 o 
   0  12   3      866.34     1010.60    105.91 o 
   1  12   3     9402.13     9481.72    193.74 o 
   2  12   3     1720.41     1637.31     88.70 o 
   3  12   3     2426.66     2355.23    110.16 o 
   4  12   3      728.24      774.83     91.36 o 
   5  12   3     1985.53     1887.04    114.44 o 
   6  12   3      418.07      266.96    140.77 o 
   7  12   3      176.18      202.34    162.06 o 
   8  12   3      198.39       77.75    339.16 o 
   9  12   3        4.70       34.57   5729.74 o 
  -9  13   3      585.69      675.97    447.42 o 
  -8  13   3       18.47      117.81    241.73 o 
  -7  13   3     2823.95     2956.54    260.63 o 
  -6  13   3      207.72      143.61    203.06 o 
  -5  13   3     2129.04     2206.26    184.29 o 
  -4  13   3       31.34       70.24    137.51 o 
  -3  13   3       60.80       33.01    101.84 o 
  -2  13   3      587.98      480.27    122.18 o 
  -1  13   3     7785.82     7752.16    156.78 o 
   0  13   3     1177.92     1254.17    125.31 o 
   1  13   3      563.50      516.91     76.66 o 
   2  13   3        0.23        7.23     46.54 o 
   3  13   3     6175.43     5839.75    163.80 o 
   4  13   3      665.14      588.15     97.79 o 
   5  13   3     1324.31     1291.95    117.86 o 
   6  13   3      219.95      233.22    138.85 o 
   7  13   3      309.27      198.32    188.65 o 
   8  13   3      192.06       72.05    227.08 o 
   9  13   3     1136.86     1558.13    408.15 o 
  -9  14   3      775.79      828.66    398.76 o 
  -8  14   3      190.88      166.18    205.23 o 
  -7  14   3     1605.58     1808.44    227.46 o 
  -6  14   3      177.65       74.00    194.92 o 
  -5  14   3     1557.03     1510.42    167.70 o 
  -4  14   3      495.25      404.71    134.85 o 
  -3  14   3     6869.81     7087.94    263.13 o 
  -2  14   3      321.50      244.04    128.75 o 
  -1  14   3     1657.42     1697.12     88.96 o 
   0  14   3     4086.70     4042.07    210.72 o 
   1  14   3     4145.95     4169.79    114.21 o 
   2  14   3     1628.77     1475.81     80.19 o 
   3  14   3     4814.01     4692.05    154.62 o 
   4  14   3      529.04      508.52    112.98 o 
   5  14   3     2582.66     2592.78    133.20 o 
   6  14   3      128.04       66.93    139.94 o 
   7  14   3     1204.16     1229.30    234.19 o 
   8  14   3       85.35       63.24    234.11 o 
  -9  15   3      393.14      504.05    505.77 o 
  -8  15   3      378.12      332.90    342.13 o 
  -7  15   3      981.44      951.93    263.44 o 
  -6  15   3      233.63      173.02    247.02 o 
  -5  15   3     1822.85     1874.77    171.61 o 
  -4  15   3     1413.99     1227.73    165.83 o 
  -3  15   3      237.35      205.09    119.52 o 
  -2  15   3     1993.76     1898.08    155.81 o 
  -1  15   3     6138.07     6022.59    257.34 o 
   0  15   3      414.49      375.45    139.23 o 
   1  15   3      250.63      261.11     70.87 o 
   2  15   3     1103.11      959.92     78.35 o 
   3  15   3      654.99      579.62    102.73 o 
   4  15   3        0.14       41.92    120.84 o 
   5  15   3     2726.78     2766.20    147.30 o 
   6  15   3      575.55      599.03    156.96 o 
   7  15   3     1640.95     1689.54    257.66 o 
   8  15   3       73.09        2.14     63.73 o 
  -8  16   3       11.42      -72.43    516.41 o 
  -7  16   3      804.83      818.02    309.91 o 
  -6  16   3     1659.73     1822.20    260.94 o 
  -5  16   3        1.69       11.42    192.73 o 
  -4  16   3      795.90      762.95    163.79 o 
  -3  16   3     2751.85     3013.02    199.62 o 
  -2  16   3     6003.22     6263.82    276.27 o 
  -1  16   3     1492.54     1284.05    149.87 o 
   0  16   3     3965.04     3813.83    214.95 o 
   1  16   3      677.37      764.86     81.63 o 
   2  16   3        0.41       -0.80     11.84 o 
   3  16   3     1274.52     1171.51    107.42 o 
   4  16   3     1331.56     1416.08    115.47 o 
   5  16   3      720.30      711.32    140.71 o 
   6  16   3      169.70      147.63    182.29 o 
   7  16   3      373.34      344.32    263.76 o 
   8  16   3      937.34     1029.24    245.59 o 
  -8  17   3     1989.75     2396.02    416.75 o 
  -7  17   3      587.84      495.13    326.49 o 
  -6  17   3      240.41      396.10    280.96 o 
  -5  17   3      539.52      624.50    186.94 o 
  -4  17   3      406.66      436.62    154.72 o 
  -3  17   3       93.82       79.94    166.45 o 
  -2  17   3       10.87      114.98    166.61 o 
  -1  17   3     4571.64     4869.17    257.50 o 
   0  17   3     1722.08     1893.93     93.22 o 
   1  17   3     1056.31      886.14     87.24 o 
   2  17   3      813.05      999.61    140.00 o 
   3  17   3     1192.53     1069.75     95.48 o 
   4  17   3      147.26      108.57    134.83 o 
   5  17   3       62.69       72.00    164.65 o 
   6  17   3     3192.08     3491.86    266.89 o 
   7  17   3        6.86       44.43    293.95 o 
   8  17   3      149.48      278.43    270.39 o 
  -8  18   3      191.43      278.31    442.88 o 
  -7  18   3       22.15      -11.26    351.68 o 
  -6  18   3     1385.22     1402.63    290.66 o 
  -5  18   3       78.83      -49.43    216.20 o 
  -4  18   3     1152.87     1021.55    216.36 o 
  -3  18   3     1092.71     1016.23    198.36 o 
  -2  18   3     1864.17     1609.44    175.99 o 
  -1  18   3      478.06      615.22    103.49 o 
   0  18   3       38.43       74.34     83.17 o 
   1  18   3      106.84      148.41     92.14 o 
   2  18   3       18.01        3.43     27.44 o 
   3  18   3      165.27      198.84    108.91 o 
   4  18   3     6902.64     7063.49    222.65 o 
   5  18   3      820.84      947.20    155.37 o 
   6  18   3        0.22        7.52    157.07 o 
   7  18   3        6.96        1.72     60.07 o 
   8  18   3     1124.20     1529.97    412.84 o 
  -7  19   3       15.77       81.50    335.41 o 
  -6  19   3      101.60      190.86    296.92 o 
  -5  19   3      125.77       57.88    269.23 o 
  -4  19   3     2217.02     2020.10    191.32 o 
  -3  19   3     1716.77     1468.02    181.94 o 
  -2  19   3     2330.71     2225.50    200.87 o 
  -1  19   3       48.06      132.63    111.97 o 
   0  19   3     1965.96     1918.27    110.95 o 
   1  19   3       29.94       22.70     79.92 o 
   2  19   3     2903.70     2784.63    119.78 o 
   3  19   3      307.17      211.36    112.75 o 
   4  19   3      227.39      253.66    162.82 o 
   5  19   3     1377.68     1124.98    175.34 o 
   6  19   3      352.71      383.06    209.12 o 
   7  19   3      256.44      375.30    325.86 o 
   8  19   3      268.19      270.80    439.59 o 
  -7  20   3      352.02      267.20    365.60 o 
  -6  20   3      832.75      862.61    308.65 o 
  -5  20   3       47.69       63.51    220.27 o 
  -4  20   3      978.03      897.49    264.38 o 
  -3  20   3      470.47      182.88    180.84 o 
  -2  20   3     2232.41     2036.42    121.87 o 
  -1  20   3      344.13      238.89    115.15 o 
   0  20   3     1021.38      917.76    100.17 o 
   1  20   3      174.95      140.75    102.69 o 
   2  20   3       17.60       82.52    114.95 o 
   3  20   3      122.06       61.20    123.99 o 
   4  20   3     4451.06     4728.84    184.51 o 
   5  20   3      399.96      312.35    209.45 o 
   6  20   3      373.30      173.18    294.11 o 
   7  20   3       37.78       12.52    347.76 o 
   8  20   3      435.69      595.72    456.65 o 
  -6  21   3      208.29      525.95    375.61 o 
  -5  21   3       41.41       -8.29     51.47 o 
  -4  21   3      188.85      239.35    266.42 o 
  -3  21   3      201.89      150.03    216.04 o 
  -2  21   3     1999.74     1838.40    128.17 o 
  -1  21   3     1276.62     1302.32    111.27 o 
   0  21   3     1933.99     1784.50    109.39 o 
   1  21   3      470.78      351.69    116.85 o 
   2  21   3     2428.26     2394.73    170.18 o 
   3  21   3      703.52      692.70    136.55 o 
   4  21   3      365.83      315.80    147.62 o 
   5  21   3      375.19      292.54    224.10 o 
   6  21   3       26.18      -37.08    175.84 o 
   7  21   3       38.14       68.52    428.17 o 
  -6  22   3      573.86      569.59    384.84 o 
  -5  22   3      180.74      214.01    327.27 o 
  -4  22   3      513.89      683.48    267.98 o 
  -3  22   3      167.15      123.90    229.50 o 
  -2  22   3     1532.29     1294.06    226.21 o 
  -1  22   3        0.92       34.28    142.19 o 
   0  22   3      298.77      229.49    129.87 o 
   1  22   3     1983.95     2020.31    123.43 o 
   2  22   3       67.46       42.51    160.93 o 
   3  22   3      208.53      204.17    143.46 o 
   4  22   3     2207.36     2134.25    239.37 o 
   5  22   3        0.70      -49.66    144.76 o 
   6  22   3      447.18      375.30    342.13 o 
   7  22   3       91.25      156.91    423.79 o 
  -5  23   3      301.29      360.90    304.12 o 
  -4  23   3      153.09      175.06    272.99 o 
  -3  23   3        3.26      -17.83    241.39 o 
  -2  23   3      335.96      275.18    231.84 o 
  -1  23   3     1240.04     1433.46    184.82 o 
   0  23   3     1099.70     1094.61    134.17 o 
   1  23   3      492.93      595.65    134.55 o 
   2  23   3      448.71      392.45    159.42 o 
   3  23   3     1438.47     1343.81    155.27 o 
   4  23   3       82.50       96.35    169.61 o 
   5  23   3        9.36      -20.73    218.61 o 
   6  23   3      275.73      211.38    283.00 o 
  -5  24   3       99.72      134.54    354.02 o 
  -4  24   3      508.82      444.76    312.88 o 
  -3  24   3     1134.37     1405.45    309.44 o 
  -2  24   3     1348.56     1354.55    229.65 o 
  -1  24   3       11.91       65.85    195.73 o 
   0  24   3      109.54      138.11    198.91 o 
   1  24   3     1043.41     1084.98    148.13 o 
   2  24   3      138.69      167.86    166.94 o 
   3  24   3      218.28      155.70    173.26 o 
   4  24   3      247.49      341.98    208.24 o 
   5  24   3      959.84      822.29    250.30 o 
  -4  25   3      303.03      311.63    375.30 o 
  -3  25   3        0.18      133.60    379.36 o 
  -2  25   3      259.26      266.88    207.46 o 
  -1  25   3     2594.72     2655.06    204.95 o 
   0  25   3      157.17      217.24    199.60 o 
   1  25   3       10.58       46.68    247.29 o 
   2  25   3        0.02       36.45    217.65 o 
   3  25   3      875.45      972.93    200.37 o 
   4  25   3        4.26       16.17    238.59 o 
   5  25   3      110.68       58.66    390.94 o 
  -3  26   3     2332.45     2406.40    267.61 o 
  -2  26   3       16.28      168.39    346.73 o 
  -1  26   3      554.04      614.61    245.23 o 
   0  26   3      370.64      192.31    213.62 o 
   1  26   3       71.63       -1.30    249.72 o 
   2  26   3       48.22       36.52    119.75 o 
   3  26   3      741.44      763.75    218.67 o 
   4  26   3       26.37      143.82    293.60 o 
  -2  27   3      141.27      171.02    247.32 o 
  -1  27   3      927.25      783.25    263.28 o 
   0  27   3        9.76       77.99    253.69 o 
   1  27   3        0.31       99.61    271.52 o 
   2  27   3        0.95      -14.03    213.39 o 
   3  27   3      605.43      670.03    360.12 o 
   0  28   3        4.79       18.77    440.69 o 
   1  28   3      264.88      493.10    432.87 o 
   2  28   3        7.29       38.01    390.78 o 
   3  28   3      260.68      267.04    426.77 o 
 -10   0   4     2751.68     3183.38    386.25 o 
  -8   0   4     1763.16     1411.39    213.70 o 
  -6   0   4       97.03       23.31    137.67 o 
  -4   0   4      640.90      699.98     37.02 o 
  -2   0   4    17985.63    17491.98    195.60 o 
   0   0   4    18002.92    19273.19    167.07 o 
   2   0   4    20469.77    21248.40    128.15 o 
   4   0   4    33477.53    34740.09    451.03 o 
   6   0   4        0.27      -26.16     64.60 o 
   8   0   4      660.25      664.08    268.29 o 
  10   0   4      357.49      415.97    408.93 o 
 -11   1   4       73.53      -65.55    500.29 o 
 -10   1   4      226.70      408.15    371.23 o 
  -9   1   4       32.11      -64.37    117.13 o 
  -8   1   4     4894.19     4964.17    196.04 o 
  -7   1   4     3473.53     3495.75    155.25 o 
  -6   1   4     1530.29     1436.74     73.18 o 
  -5   1   4      193.68      167.14     42.34 o 
  -4   1   4     5558.09     5197.81     82.33 o 
  -3   1   4     1627.20     1594.12     27.49 o 
  -2   1   4     1761.29     1877.69     29.73 o 
  -1   1   4      593.49      529.63     51.16 o 
   0   1   4     4360.06     4615.82     55.73 o 
   1   1   4     5840.49     6215.80     49.71 o 
   2   1   4    25693.50    25701.65     95.95 o 
   3   1   4     9080.20     9213.34     75.38 o 
   4   1   4       72.85       55.38     25.44 o 
   5   1   4     1646.04     1522.66     58.49 o 
   6   1   4     1443.47     1450.12     87.29 o 
   7   1   4      739.28      621.79     84.57 o 
   8   1   4       57.54        5.91     38.61 o 
   9   1   4      360.29      391.70    240.13 o 
  10   1   4     2159.67     2385.16    281.65 o 
 -11   2   4      233.05      197.43    540.34 o 
 -10   2   4     1458.42     1776.52    358.56 o 
  -9   2   4      823.82      995.42    305.37 o 
  -8   2   4     1653.47     1486.83    158.33 o 
  -7   2   4      225.81      241.01    120.26 o 
  -6   2   4     4617.45     4872.62    112.32 o 
  -5   2   4       87.44       50.20     50.43 o 
  -4   2   4     4497.94     4545.37     78.88 o 
  -3   2   4     5891.29     5979.34     65.24 o 
  -2   2   4    12741.23    12485.84    183.15 o 
  -1   2   4      179.06      176.67     22.33 o 
   0   2   4     1969.50     1953.59     42.25 o 
   1   2   4       23.03       93.57     19.55 o 
   2   2   4     1863.41     1739.10     30.94 o 
   3   2   4       19.33       32.28     19.38 o 
   4   2   4     7313.91     7108.99     83.79 o 
   5   2   4     8746.07     8742.77     89.65 o 
   6   2   4       73.93       90.81     73.80 o 
   7   2   4       16.10        1.16     42.30 o 
   8   2   4     3531.06     3853.05    150.33 o 
   9   2   4       59.80       18.09    275.77 o 
  10   2   4       90.34      -68.21    165.36 o 
 -10   3   4       33.43      -86.20    315.69 o 
  -9   3   4      412.64      546.44    301.93 o 
  -8   3   4     1082.36     1050.59    144.30 o 
  -7   3   4     3537.93     3696.50    222.93 o 
  -6   3   4      518.49      378.09     93.43 o 
  -5   3   4     1582.03     1567.75     68.23 o 
  -4   3   4     4301.39     4163.52     88.75 o 
  -3   3   4       14.77       -1.70     46.28 o 
  -2   3   4     3020.51     3054.93     61.69 o 
  -1   3   4    16508.47    16408.22    169.81 o 
   0   3   4     3790.36     4072.24     49.22 o 
   1   3   4     2552.40     2687.11     68.31 o 
   2   3   4     8365.86     7868.54     77.49 o 
   3   3   4    15626.22    15169.15    149.45 o 
   4   3   4      668.89      680.80     28.26 o 
   5   3   4      179.46      171.96     55.24 o 
   6   3   4     6097.35     6128.80     98.06 o 
   7   3   4      120.03      131.51    109.65 o 
   8   3   4       10.61       -8.50     27.03 o 
   9   3   4     1656.34     1875.38    217.72 o 
  10   3   4      692.66      529.70    454.61 o 
  -9   4   4     2208.91     2100.98    296.76 o 
  -8   4   4       29.29       49.29    144.61 o 
  -7   4   4       61.31        8.19     51.08 o 
  -6   4   4     2039.01     2108.17    161.76 o 
  -5   4   4      884.59      790.17    106.69 o 
  -4   4   4       48.04       -7.54     45.46 o 
  -3   4   4    25728.25    25780.43    232.89 o 
  -2   4   4    14443.90    15180.78    178.58 o 
  -1   4   4     8186.58     7724.47    108.65 o 
   0   4   4     1544.57     1638.06     63.53 o 
   1   4   4     7324.06     7514.20    118.41 o 
   2   4   4     1417.99     1423.64     30.17 o 
   3   4   4      977.77      861.13     33.75 o 
   4   4   4     2306.34     2226.60     42.87 o 
   5   4   4     9209.14     9302.82    127.51 o 
   6   4   4       27.49       14.16     59.45 o 
   7   4   4     1024.45     1157.34    130.30 o 
   8   4   4     2234.74     2133.06    169.71 o 
   9   4   4      615.67      566.29    215.94 o 
  10   4   4       27.98     -139.54    368.88 o 
 -10   5   4        6.56      -86.04    326.49 o 
  -9   5   4      445.10      414.25    305.53 o 
  -8   5   4      597.54      548.53    148.06 o 
  -7   5   4     2973.10     3148.06    134.35 o 
  -6   5   4      636.84      385.47    158.94 o 
  -5   5   4     2994.98     3047.66    116.16 o 
  -4   5   4      706.26      662.99    111.23 o 
  -3   5   4     7558.30     7767.13    254.92 o 
  -2   5   4       42.43       86.13     25.86 o 
  -1   5   4    20767.62    21620.03    232.94 o 
   0   5   4     2701.91     2771.02     87.14 o 
   1   5   4      113.20      185.41     43.16 o 
   2   5   4     1166.81     1150.57     33.56 o 
   3   5   4     7611.04     7730.54     89.80 o 
   4   5   4     2901.87     2870.99     42.81 o 
   5   5   4        5.45       -0.45     55.42 o 
   6   5   4        5.94       44.42     75.00 o 
   7   5   4     1600.26     1468.86    141.78 o 
   8   5   4        2.83      -15.64    155.58 o 
   9   5   4     2060.95     2381.69    209.65 o 
 -10   6   4        3.75        2.50    379.99 o 
  -9   6   4      928.19     1412.33    346.83 o 
  -8   6   4       64.96      102.10    161.59 o 
  -7   6   4      573.96      469.94    206.97 o 
  -6   6   4       10.75       43.33    169.11 o 
  -5   6   4      873.24      771.56    127.65 o 
  -4   6   4      722.44      698.19    119.21 o 
  -3   6   4    27474.68    27915.54    262.31 o 
  -1   6   4     2460.77     2194.37     87.61 o 
   0   6   4      613.37      776.84     59.99 o 
   1   6   4     1489.20     1526.13     67.49 o 
   2   6   4       78.32       86.22     23.82 o 
   3   6   4    10656.16    10965.13    209.47 o 
   4   6   4       36.83       28.31     42.70 o 
   5   6   4     5386.96     5394.27    114.25 o 
   6   6   4      510.08      421.06     80.74 o 
   7   6   4     1929.22     1930.93    131.52 o 
   8   6   4        0.31       67.65    172.27 o 
   9   6   4     1519.48     1840.04    319.61 o 
 -10   7   4       41.20       12.67    400.33 o 
  -9   7   4      251.79      289.41    336.97 o 
  -8   7   4        5.00      -20.96    394.70 o 
  -7   7   4     3804.48     3898.46    239.51 o 
  -6   7   4      216.58      216.98    170.52 o 
  -5   7   4     3670.08     3733.89    194.77 o 
   0   7   4      280.24      320.02     48.59 o 
   1   7   4        0.23       20.49     51.20 o 
   2   7   4      632.74      671.28     66.02 o 
   3   7   4    21784.74    20932.96    302.08 o 
   4   7   4     3041.34     2897.98     73.65 o 
   5   7   4     2494.57     2415.28     73.10 o 
   6   7   4     1387.17     1284.44    122.94 o 
   7   7   4     1637.20     1671.17    142.87 o 
   8   7   4      602.54      526.59    166.57 o 
   9   7   4     1854.52     2179.35    354.18 o 
 -10   8   4       18.76     -145.49    289.88 o 
  -9   8   4     2637.49     2766.16    318.20 o 
  -8   8   4        0.97       20.81    245.45 o 
  -7   8   4       53.07      -62.42    248.58 o 
  -6   8   4      247.08      264.07    137.67 o 
  -5   8   4      718.73      688.96    101.37 o 
  -4   8   4      324.64      294.89     98.40 o 
  -2   8   4     4863.52     4786.41    168.02 o 
  -1   8   4      708.09      727.91     86.82 o 
   0   8   4      798.79      971.17     91.99 o 
   1   8   4     3254.04     3117.98     99.60 o 
   2   8   4      509.69      510.84     92.14 o 
   3   8   4      552.37      502.33     73.21 o 
   4   8   4     4306.83     4478.95    125.37 o 
   5   8   4     2718.89     2704.83     91.72 o 
   6   8   4      671.23      594.95     98.24 o 
   7   8   4     1862.72     1783.55    154.87 o 
   8   8   4     1035.12      893.07    236.69 o 
   9   8   4      855.17      943.80    399.70 o 
 -10   9   4      176.40      438.97    464.15 o 
  -9   9   4      275.42      481.21    336.97 o 
  -8   9   4      936.80     1052.68    282.84 o 
  -7   9   4     1809.72     2339.70    218.70 o 
  -6   9   4       39.05       -5.32    144.24 o 
  -5   9   4      425.83      514.06    150.96 o 
  -4   9   4     1970.31     1802.33    139.39 o 
  -2   9   4     3420.87     3653.32    155.03 o 
  -1   9   4     2482.56     2361.23     84.01 o 
   0   9   4     2626.31     2563.51     70.19 o 
   1   9   4     3899.37     4115.13    168.80 o 
   2   9   4     3520.48     3810.99    166.06 o 
   3   9   4    17993.21    18676.48    235.01 o 
   4   9   4     1058.37     1224.14    136.10 o 
   5   9   4        7.15        0.67     51.09 o 
   6   9   4     1104.08     1205.85     89.00 o 
   7   9   4       56.03       26.47     74.54 o 
   8   9   4      190.81      104.60    192.08 o 
   9   9   4      797.03      641.09    402.83 o 
 -10  10   4      611.80      914.07    522.04 o 
  -9  10   4     2049.91     2598.45    375.45 o 
  -8  10   4      663.79      626.07    305.84 o 
  -7  10   4       88.35       42.89    168.97 o 
  -6  10   4      806.49      906.41    184.91 o 
  -5  10   4        1.32       10.32    148.93 o 
  -4  10   4      258.43       60.85    114.36 o 
  -2  10   4     6117.25     5873.82    191.79 o 
  -1  10   4        0.85       14.88     66.89 o 
   0  10   4     1482.25     1289.62     54.92 o 
   1  10   4     8055.47     8230.73    242.48 o 
   2  10   4     9191.06     9465.41    174.52 o 
   3  10   4      110.10       83.05     65.40 o 
   4  10   4     1738.25     1752.36    107.79 o 
   5  10   4     1343.17     1362.89    164.34 o 
   6  10   4      724.30      651.08     92.97 o 
   7  10   4      377.49      321.09    161.40 o 
   8  10   4     1454.43     1302.68    209.93 o 
   9  10   4      142.31      158.16    343.70 o 
 -10  11   4      591.03      747.31    477.30 o 
  -9  11   4      156.83      183.97    420.82 o 
  -8  11   4     3257.39     3224.68    283.15 o 
  -7  11   4      314.61      249.68    242.79 o 
  -6  11   4       37.96       49.28    192.26 o 
  -5  11   4      613.44      537.68    154.87 o 
  -4  11   4       10.95       48.97    111.23 o 
  -3  11   4      392.23      252.81     91.99 o 
  -2  11   4      131.85       94.33     76.03 o 
  -1  11   4      208.44      176.71     62.30 o 
   0  11   4     4230.68     3935.98     90.05 o 
   1  11   4      656.21      634.83     99.34 o 
   2  11   4    16335.03    16430.62    198.80 o 
   3  11   4     3315.90     3404.52    192.11 o 
   4  11   4     4070.44     3868.83    134.71 o 
   5  11   4      127.68       31.78     61.81 o 
   6  11   4      721.89      784.88    120.50 o 
   7  11   4        7.32      -24.56    132.12 o 
   8  11   4      444.89      426.57    214.98 o 
   9  11   4      229.82      331.96    446.16 o 
  -9  12   4        0.40       67.27    371.54 o 
  -8  12   4     1295.33     1442.84    282.37 o 
  -7  12   4       27.94       40.52    221.67 o 
  -6  12   4     2555.71     2425.74    192.26 o 
  -5  12   4       73.22       27.85    177.56 o 
  -4  12   4     1738.77     1531.54    143.77 o 
  -3  12   4      217.57      223.39    125.62 o 
  -2  12   4    17818.81    18499.08    377.80 o 
  -1  12   4     1395.81     1516.35     79.47 o 
   0  12   4     2689.87     2730.76    170.91 o 
   1  12   4     1358.89     1436.42     87.44 o 
   2  12   4     6899.08     6626.10    136.13 o 
   3  12   4      235.86      197.28     81.96 o 
   4  12   4     7396.82     7488.21    252.26 o 
   5  12   4       26.15       35.43    110.57 o 
   6  12   4      491.73      465.31    126.18 o 
   7  12   4      541.85      452.72    127.40 o 
   8  12   4     1091.86     1141.85    332.75 o 
   9  12   4      216.73       57.88    386.09 o 
  -9  13   4       31.72      -32.38    474.48 o 
  -8  13   4     2794.53     3360.89    245.45 o 
  -7  13   4      312.01      346.04    257.19 o 
  -6  13   4       10.08      -23.78    185.22 o 
  -5  13   4      221.76      234.97    165.67 o 
  -4  13   4     1074.99     1154.36    146.11 o 
  -3  13   4       69.57       48.97     99.65 o 
  -2  13   4     3305.11     3084.98    171.14 o 
  -1  13   4      271.54      189.49     65.12 o 
   0  13   4     7311.80     7278.08    125.94 o 
   1  13   4        1.67       -0.02     12.94 o 
   2  13   4     7934.05     7873.75    152.88 o 
   3  13   4     1591.99     1515.13     99.54 o 
   4  13   4     4071.19     3902.37    147.06 o 
   5  13   4      104.56      108.49    121.89 o 
   6  13   4      317.15      273.11    130.70 o 
   7  13   4        5.14       -0.92    112.67 o 
   8  13   4       77.02       74.93    367.16 o 
  -9  14   4      409.45      524.38    411.43 o 
  -8  14   4      232.04      344.26    233.67 o 
  -7  14   4      321.23      234.66    239.20 o 
  -6  14   4     2127.24     1989.90    192.11 o 
  -5  14   4        2.81      -12.52    162.23 o 
  -4  14   4     1045.79     1205.68    167.23 o 
  -3  14   4      424.89      400.48    128.12 o 
  -2  14   4    13924.69    15194.46    388.13 o 
  -1  14   4      733.92      702.80     82.87 o 
   0  14   4      123.04      104.50    107.00 o 
   1  14   4     2270.75     2081.96     88.07 o 
   2  14   4      509.34      410.69     70.01 o 
   3  14   4      336.50      280.23     89.90 o 
   4  14   4     3503.36     3355.89    141.17 o 
   5  14   4       50.37       50.19    117.72 o 
   6  14   4        2.04      122.13    151.88 o 
   7  14   4       43.57      -14.97    180.18 o 
   8  14   4     1434.29     1711.61    254.88 o 
  -9  15   4        6.01       -8.60    504.20 o 
  -8  15   4      519.73      270.33    348.08 o 
  -7  15   4      496.99      583.36    301.46 o 
  -6  15   4        0.66       56.79    249.36 o 
  -5  15   4       14.58       20.96    181.94 o 
  -4  15   4     8612.01     8840.53    326.96 o 
  -3  15   4      869.93      741.36    131.57 o 
  -2  15   4       25.30       68.52    142.67 o 
  -1  15   4     1318.29     1263.10     90.97 o 
   0  15   4     2446.96     2618.01    177.40 o 
   1  15   4       59.05       41.63     71.89 o 
   2  15   4     5614.87     5913.24    172.60 o 
   3  15   4     1572.17     1348.35     83.48 o 
   4  15   4     1985.49     1860.88    112.35 o 
   5  15   4      229.61      217.00    145.30 o 
   6  15   4     2571.03     2624.75    158.93 o 
   7  15   4      227.71      268.29    267.20 o 
   8  15   4       41.95        6.04    181.54 o 
  -8  16   4        5.19        0.16    323.67 o 
  -7  16   4      324.98      223.24    323.67 o 
  -6  16   4     1041.32      859.63    260.47 o 
  -5  16   4      482.73      518.44    172.55 o 
  -4  16   4     1784.71     1910.90    191.17 o 
  -3  16   4     4240.85     4263.90    227.78 o 
  -2  16   4     5852.21     5795.44    265.32 o 
  -1  16   4      272.73      259.50     85.18 o 
   0  16   4       52.30      110.08     90.50 o 
   1  16   4      593.37      584.17     79.64 o 
   2  16   4       58.04       90.14    101.47 o 
   3  16   4      591.23      541.64     89.88 o 
   4  16   4     2468.56     2273.80    130.11 o 
   5  16   4      475.38      378.01    136.08 o 
   6  16   4        2.61       -0.19    202.83 o 
   7  16   4      878.05      803.00    288.00 o 
   8  16   4      744.51      843.62    264.84 o 
  -8  17   4      747.16      834.60    338.06 o 
  -7  17   4      225.73      324.45    337.60 o 
  -6  17   4      122.28      327.11    283.94 o 
  -5  17   4     2280.54     2332.82    205.72 o 
  -4  17   4     1787.34     1781.37    215.57 o 
  -3  17   4     2255.72     2104.11    185.22 o 
  -2  17   4      257.50      153.78    156.13 o 
  -1  17   4     1793.44     1882.12    165.83 o 
   0  17   4       17.43       42.53    102.47 o 
   1  17   4       18.38       59.21     91.90 o 
   2  17   4      733.57      879.66     88.07 o 
   3  17   4     3600.92     3605.79    155.72 o 
   4  17   4      316.58      296.50    145.46 o 
   5  17   4     1914.60     1984.90    161.89 o 
   6  17   4       46.86       27.89    231.02 o 
   7  17   4     1281.39     1348.19    290.04 o 
   8  17   4      153.84      247.80    376.39 o 
  -7  18   4       97.10       46.62    370.60 o 
  -6  18   4      275.48      153.00    303.34 o 
  -5  18   4       25.06       56.16    261.25 o 
  -4  18   4       14.30       -9.39    680.35 o 
  -3  18   4     2585.38     2730.33    202.12 o 
  -2  18   4     1159.81      884.19    180.37 o 
  -1  18   4      699.62      578.67    147.21 o 
   0  18   4      587.36      551.02     87.98 o 
   1  18   4     1236.06     1319.94    124.91 o 
   2  18   4       29.66       15.69     74.77 o 
   3  18   4       79.15      127.03    108.47 o 
   4  18   4      169.12      179.26    119.12 o 
   5  18   4     1904.06     1913.37    172.89 o 
   6  18   4      335.41      179.83    205.11 o 
   7  18   4     2068.04     2312.48    306.78 o 
   8  18   4        3.70      146.27    392.97 o 
  -7  19   4     1774.66     2233.32    397.67 o 
  -6  19   4      320.87      442.88    301.30 o 
  -5  19   4     2049.09     1685.01    266.89 o 
  -4  19   4       46.58      127.50    239.35 o 
  -3  19   4      163.35      142.05    208.06 o 
  -2  19   4      125.53       90.73    198.68 o 
  -1  19   4     3459.31     3441.05    143.97 o 
   0  19   4      289.83      237.67    102.18 o 
   1  19   4       38.10       -2.11     56.36 o 
   2  19   4      237.70      237.17    100.78 o 
   3  19   4     3279.68     3199.00    130.97 o 
   4  19   4      539.33      511.27    131.33 o 
   5  19   4        1.72      -27.30    164.74 o 
   6  19   4      317.26      274.69    227.39 o 
   7  19   4       73.75      111.07    335.41 o 
   8  19   4      207.08      246.39    427.86 o 
  -7  20   4       21.93       27.85    348.55 o 
  -6  20   4       58.91      117.17    300.83 o 
  -5  20   4      382.17      226.37    258.91 o 
  -4  20   4       88.13        7.20    220.42 o 
  -3  20   4     2925.42     2698.89    237.32 o 
  -2  20   4     1094.47      972.11    215.42 o 
  -1  20   4      379.74      427.15    163.71 o 
   0  20   4      116.84       93.19    107.04 o 
   1  20   4     2376.35     2435.97    115.21 o 
   2  20   4      165.66      182.02    113.65 o 
   3  20   4      368.46      188.88    121.72 o 
   4  20   4      219.21      140.35    146.95 o 
   5  20   4     3141.74     3219.09    156.97 o 
   6  20   4       14.63      -12.84     81.45 o 
   7  20   4      220.03      372.48    390.32 o 
   8  20   4       27.40       -6.26    129.22 o 
  -6  21   4       61.70      136.10    388.75 o 
  -5  21   4      244.85      261.72    314.60 o 
  -4  21   4      149.58      166.61    285.19 o 
  -3  21   4      356.05      304.74    268.76 o 
  -2  21   4       18.93       37.08    142.64 o 
  -1  21   4     1946.06     1968.14    129.18 o 
   0  21   4      657.34      594.07    120.87 o 
   1  21   4      170.77      202.13    124.86 o 
   2  21   4     1381.46     1037.64    121.83 o 
   3  21   4     3376.22     3586.62    148.40 o 
   4  21   4       78.56       37.46    128.67 o 
   5  21   4      135.74      108.87    182.68 o 
   6  21   4       12.26       -1.10     84.42 o 
   7  21   4       25.38       18.62    436.00 o 
  -6  22   4      338.35      478.08    367.48 o 
  -5  22   4        3.38       49.75    355.43 o 
  -4  22   4       83.53       38.01    316.01 o 
  -3  22   4     1567.57     1476.16    282.69 o 
  -2  22   4     1120.83     1147.95    227.62 o 
  -1  22   4      634.75      629.35    130.11 o 
   0  22   4     1219.75     1281.75    122.54 o 
   1  22   4     2130.01     2185.25    134.76 o 
   2  22   4      530.23      526.21    137.47 o 
   3  22   4      100.77      130.20    145.32 o 
   4  22   4      776.72      822.73    178.36 o 
   5  22   4      750.58      724.38    188.50 o 
   6  22   4      164.36       82.63    219.90 o 
   7  22   4      227.16      286.12    316.10 o 
  -5  23   4      133.89       60.54    333.37 o 
  -4  23   4      263.75      198.99    330.87 o 
  -3  23   4      788.77      638.58    316.01 o 
  -2  23   4      689.09      753.72    209.16 o 
  -1  23   4      465.33      434.17    143.43 o 
   0  23   4      449.63      484.57    147.87 o 
   1  23   4       10.93       44.21    180.80 o 
   2  23   4     1207.35     1479.57    141.59 o 
   3  23   4      637.29      570.79    176.23 o 
   4  23   4      590.62      520.07    194.67 o 
   5  23   4       13.67      -11.31     78.57 o 
   6  23   4      329.38      337.06    307.98 o 
  -4  24   4      189.43      316.63    370.60 o 
  -3  24   4      543.57      493.41    347.92 o 
  -2  24   4      807.20      692.24    289.10 o 
  -1  24   4      783.82      895.38    200.87 o 
   0  24   4      109.48      134.08    154.98 o 
   1  24   4       92.17       88.10    152.50 o 
   2  24   4      864.68      828.12    156.85 o 
   3  24   4      210.50      271.25    180.28 o 
   4  24   4     1248.32     1368.41    193.58 o 
   5  24   4       30.79       63.97    150.53 o 
  -4  25   4     1548.95     1540.61    414.41 o 
  -3  25   4      127.57      154.72    334.47 o 
  -2  25   4      157.71      166.93    217.01 o 
  -1  25   4        0.03       24.78    226.72 o 
   0  25   4      174.57      323.12    202.16 o 
   1  25   4      136.58      101.94    168.93 o 
   2  25   4      541.30      475.47    175.80 o 
   3  25   4        0.07      -17.22    247.43 o 
   4  25   4      477.61      461.12    210.17 o 
   5  25   4        0.02       22.81    316.85 o 
  -3  26   4       11.02      140.64    363.88 o 
  -2  26   4     3074.42     3224.97    231.96 o 
  -1  26   4      444.04      424.16    241.42 o 
   0  26   4       81.33      119.80    237.82 o 
   1  26   4       53.70      215.11    232.41 o 
   2  26   4        7.04      149.53    231.67 o 
   3  26   4        0.54      -23.04    223.05 o 
   4  26   4      637.26      684.91    320.56 o 
  -2  27   4       11.22       81.85    286.59 o 
  -1  27   4      511.71      638.70    244.39 o 
   0  27   4      386.27      416.09    253.25 o 
   1  27   4       18.88        8.41    141.81 o 
   2  27   4      880.53      800.81    354.02 o 
   3  27   4        1.13      102.31    397.20 o 
   4  27   4        0.47      -49.12    391.10 o 
   0  28   4        2.25       63.98    428.02 o 
   1  28   4       70.78       82.44    433.18 o 
   2  28   4       15.09       95.90    387.66 o 
   3  28   4       21.38       22.68    416.13 o 
  -9   0   5     3102.11     3339.66    295.20 o 
  -7   0   5      136.63       85.73    163.64 o 
  -5   0   5      116.60       62.51     53.43 o 
  -3   0   5    19495.82    20555.58    202.78 o 
  -1   0   5     2427.14     2509.71     70.08 o 
   1   0   5    87085.11    93817.73    350.80 o 
   3   0   5     7407.57     7498.37     84.66 o 
   5   0   5     3006.57     3057.19     80.90 o 
   7   0   5      235.67       81.91    135.75 o 
   9   0   5       41.68       -0.94      8.92 o 
 -11   1   5      783.66     1001.52    535.02 o 
 -10   1   5      118.55      106.85    355.90 o 
  -9   1   5       66.30      -26.40    168.02 o 
  -8   1   5     1605.82     1719.93    120.14 o 
  -7   1   5     1957.07     2016.06     96.71 o 
  -6   1   5       29.25       40.58     58.99 o 
  -5   1   5      262.32      153.52     56.04 o 
  -4   1   5      480.60      430.58     30.13 o 
  -3   1   5     8997.51     8759.72     96.20 o 
  -2   1   5     2455.12     2442.38     48.09 o 
  -1   1   5    20695.89    21447.79    186.01 o 
   0   1   5      618.61      715.14     19.76 o 
   1   1   5     2675.90     2696.97     35.81 o 
   2   1   5      333.80      278.70     25.40 o 
   3   1   5    20401.13    20529.99    110.10 o 
   4   1   5      208.82      186.81     27.79 o 
   5   1   5       59.19        2.14     12.60 o 
   6   1   5      287.84      209.51     68.02 o 
   7   1   5     1592.59     1446.21     91.92 o 
   8   1   5        6.35      -40.48    163.47 o 
   9   1   5     1741.03     1885.12    215.93 o 
  10   1   5       36.22       33.92    196.78 o 
 -11   2   5       14.11     -153.31    491.69 o 
 -10   2   5      583.56      685.05    407.52 o 
  -9   2   5     3584.76     3687.90    269.70 o 
  -8   2   5      618.54      619.39    127.42 o 
  -7   2   5      373.33      253.59     97.67 o 
  -6   2   5        7.18       24.37     78.14 o 
  -5   2   5      198.48      192.42     57.92 o 
  -4   2   5      617.20      724.60     56.48 o 
  -3   2   5     9794.00     9820.51     93.48 o 
  -2   2   5    13174.49    13745.79    134.53 o 
  -1   2   5     5389.17     5637.02     65.60 o 
   0   2   5     1044.82      955.82     39.56 o 
   1   2   5    22113.09    23272.47    117.37 o 
   2   2   5    10693.75    10378.01     71.49 o 
   3   2   5      623.42      641.14     37.17 o 
   4   2   5      190.56      179.04     22.51 o 
   5   2   5     3976.04     4089.21     53.93 o 
   6   2   5     1066.69     1019.80     69.60 o 
   7   2   5      699.14      718.32    102.40 o 
   8   2   5      214.35      175.72    141.60 o 
   9   2   5     1097.99     1215.28    183.94 o 
 -10   3   5      323.62      478.23    398.45 o 
  -9   3   5       57.54       11.26    318.51 o 
  -8   3   5     1833.88     1791.97    155.03 o 
  -7   3   5      244.76      307.44    122.64 o 
  -6   3   5      776.96      665.80     81.82 o 
  -5   3   5     6733.61     6583.58    221.99 o 
  -4   3   5     9735.91     9541.03    179.44 o 
  -3   3   5     9730.58     9626.99    162.44 o 
  -2   3   5     2972.99     3293.16     42.22 o 
  -1   3   5       17.71       17.51     24.74 o 
   0   3   5     1166.71     1270.87     35.69 o 
   1   3   5       55.21       64.53     24.38 o 
   2   3   5     7107.47     7022.81     56.50 o 
   3   3   5    15709.62    15567.52    140.61 o 
   4   3   5     7462.50     7137.64     88.80 o 
   5   3   5      338.32      324.52     35.48 o 
   6   3   5     1276.62     1134.06     46.96 o 
   7   3   5     1663.38     1491.78    122.90 o 
   8   3   5       26.67       79.01    138.71 o 
   9   3   5      301.00      180.70    203.69 o 
 -10   4   5      734.68      801.44    380.93 o 
  -9   4   5      408.61      327.58    286.91 o 
  -8   4   5      429.34      488.28    160.95 o 
  -7   4   5     1294.62     1023.64    118.25 o 
  -6   4   5      618.92      537.18     99.94 o 
  -5   4   5      465.21      359.03    119.68 o 
  -4   4   5      827.30      686.14    106.22 o 
  -3   4   5     8269.98     8596.78    158.86 o 
  -2   4   5    30425.13    31603.93    267.53 o 
  -1   4   5     4232.74     4490.48     61.11 o 
   0   4   5     4509.29     4746.11    123.96 o 
   1   4   5        6.95        7.26     30.01 o 
   2   4   5     4162.77     4116.78     45.82 o 
   3   4   5       60.24       61.81     30.11 o 
   4   4   5      829.42      760.40     26.05 o 
   5   4   5      980.05      922.34     46.69 o 
   6   4   5      544.63      498.67     58.19 o 
   7   4   5     2147.44     2225.49    185.46 o 
   8   4   5     5413.33     5732.23    217.59 o 
   9   4   5     1631.96     1711.27    206.44 o 
 -10   5   5      508.30      714.46    420.35 o 
  -9   5   5        3.95      -68.83    310.22 o 
  -8   5   5     1997.63     1894.00    155.44 o 
  -7   5   5      745.74      603.76    126.84 o 
  -6   5   5     1277.47     1008.09    139.70 o 
  -5   5   5     2247.70     2427.15    150.49 o 
  -4   5   5    25583.22    25194.98    366.22 o 
  -3   5   5     2669.17     2543.70    109.35 o 
  -2   5   5        0.07       19.67     30.02 o 
  -1   5   5      239.80      209.47     32.07 o 
   0   5   5     3746.18     3768.92    363.17 o 
   1   5   5     4119.84     4290.54     84.18 o 
   2   5   5     1392.33     1294.60     35.27 o 
   3   5   5     3922.07     3988.64    130.31 o 
   4   5   5     5495.55     5094.48     56.31 o 
   5   5   5      585.74      548.66     61.76 o 
   6   5   5     5599.36     5545.94    199.08 o 
   7   5   5      137.06      176.18    120.75 o 
   8   5   5      292.42      281.88    187.19 o 
   9   5   5      255.27      193.31    217.26 o 
 -10   6   5      137.02      181.94    442.72 o 
  -9   6   5       29.07        3.44     35.20 o 
  -8   6   5      969.37     1086.15    162.01 o 
  -7   6   5      121.66      153.78    198.52 o 
  -6   6   5     2446.01     2443.89    173.18 o 
  -5   6   5      927.70      717.59    122.34 o 
  -3   6   5       35.86       76.66     90.89 o 
  -2   6   5    25367.81    25424.95    234.66 o 
  -1   6   5      649.25      590.48     57.49 o 
   0   6   5     4675.53     5129.21     92.40 o 
   1   6   5      214.93      227.15     67.03 o 
   2   6   5     7448.97     6950.53     89.73 o 
   3   6   5      908.23     1047.31     47.44 o 
   4   6   5     7400.59     7572.18    132.92 o 
   5   6   5        2.25       14.37     42.84 o 
   6   6   5       26.80        0.37     83.35 o 
   7   6   5        4.77       30.01    138.92 o 
   8   6   5     5235.21     5696.17    216.72 o 
   9   6   5      428.19      395.94    220.58 o 
 -10   7   5      607.80      759.82    467.28 o 
  -9   7   5      275.32      438.34    344.17 o 
  -8   7   5      561.71      555.18    175.23 o 
  -7   7   5       74.24      126.87    187.88 o 
  -6   7   5       22.98       23.78    176.62 o 
  -5   7   5        3.41        2.50    115.76 o 
  -4   7   5    17932.30    18127.38    384.84 o 
  -3   7   5      176.79      112.01     32.70 o 
  -2   7   5      107.74      103.25     57.88 o 
  -1   7   5      510.43      544.83     47.29 o 
   0   7   5    11747.22    12290.23    254.74 o 
   1   7   5     1624.58     1918.11    166.14 o 
   2   7   5    10141.54    10194.92    146.11 o 
   3   7   5       62.87       66.80     66.80 o 
   4   7   5     4489.68     3875.62    194.14 o 
   5   7   5     1219.59     1103.34     47.35 o 
   6   7   5     1739.85     1691.96    120.96 o 
   7   7   5      549.45      546.95    127.69 o 
   8   7   5       18.53        8.47    175.71 o 
   9   7   5      131.97       99.98    231.48 o 
 -10   8   5      891.90     1140.60    488.25 o 
  -9   8   5       30.73       22.68    374.05 o 
  -8   8   5     2826.20     3151.31    266.26 o 
  -7   8   5      557.19      487.46    226.99 o 
  -6   8   5     2419.60     2633.50    183.03 o 
  -5   8   5       32.27        2.35    134.85 o 
  -4   8   5      109.33       74.46    111.70 o 
  -3   8   5     2169.54     2065.78     71.96 o 
  -2   8   5     8645.79     8717.25    171.46 o 
  -1   8   5      468.36      364.01     52.78 o 
   0   8   5      953.03      875.85     71.10 o 
   1   8   5     1042.47      977.27     92.46 o 
   2   8   5     7830.34     7650.52    138.48 o 
   3   8   5      793.28      872.80     51.47 o 
   4   8   5     2820.58     2460.32    163.17 o 
   5   8   5      320.81      326.22     78.40 o 
   6   8   5      320.36      238.99    101.81 o 
   7   8   5       32.63       -3.91    105.98 o 
   8   8   5     2018.02     2242.25    180.80 o 
   9   8   5      297.16       69.62    404.86 o 
 -10   9   5      123.57      277.37    496.22 o 
  -9   9   5       51.43       10.17    531.89 o 
  -8   9   5       89.98      165.51    260.16 o 
  -7   9   5      275.86      238.41    205.40 o 
  -6   9   5      167.23      197.90    179.44 o 
  -5   9   5     1958.71     1774.96    152.37 o 
  -4   9   5     6655.26     7063.38    254.06 o 
  -3   9   5     4347.09     4098.08    184.29 o 
  -2   9   5     3237.50     3230.78    150.49 o 
   0   9   5      321.80      212.02     56.17 o 
   1   9   5      133.92      114.59     21.77 o 
   2   9   5    13406.75    13500.45    205.37 o 
   3   9   5     5217.83     5136.74    189.29 o 
   4   9   5     6426.82     6476.42    259.22 o 
   5   9   5       21.88       63.10     89.34 o 
   6   9   5      203.44      217.71    103.85 o 
   7   9   5      819.77      974.09    131.32 o 
   8   9   5        7.39      -14.43     94.01 o 
   9   9   5      358.61      516.41    433.49 o 
 -10  10   5     1690.55     2005.86    452.73 o 
  -9  10   5     2692.67     3186.19    384.68 o 
  -8  10   5     2408.04     2536.50    259.85 o 
  -7  10   5      244.62      236.54    239.98 o 
  -6  10   5      395.34      317.73    196.33 o 
  -5  10   5        3.89        6.10    167.86 o 
  -4  10   5      401.77      293.79    113.26 o 
  -3  10   5     3244.58     3042.58    166.61 o 
  -2  10   5     1553.03     1634.94    120.93 o 
  -1  10   5     7073.64     7968.17    382.88 o 
   0  10   5      932.22      868.62     51.44 o 
   1  10   5     9248.07     9281.22    260.16 o 
   2  10   5     4761.71     4795.49    107.78 o 
   3  10   5       76.58      159.48     54.79 o 
   4  10   5      580.65      641.87    145.02 o 
   5  10   5     2288.01     2602.11    120.79 o 
   6  10   5       30.74       -8.01     61.43 o 
   7  10   5      437.34      235.08    192.92 o 
   8  10   5      811.49      848.45    225.59 o 
   9  10   5      492.15      713.05    332.90 o 
 -10  11   5       83.84      108.57    513.90 o 
  -9  11   5       10.72       21.90    384.53 o 
  -8  11   5       90.54      207.91    282.06 o 
  -7  11   5     2289.83     2599.39    240.45 o 
  -6  11   5      121.22       94.96    195.55 o 
  -5  11   5      880.02      700.38    173.02 o 
  -4  11   5      665.39      523.29    128.28 o 
  -3  11   5     2341.34     2289.80    151.12 o 
  -2  11   5      490.64      398.76     96.99 o 
  -1  11   5     3414.20     3364.63    106.01 o 
   0  11   5     1086.36     1189.42     57.69 o 
   1  11   5        0.24       33.17    106.07 o 
   2  11   5     1266.06     1264.62     67.56 o 
   3  11   5    19347.16    19878.02    223.68 o 
   4  11   5     1762.87     1752.75    100.23 o 
   5  11   5        0.15       23.46    107.97 o 
   6  11   5        8.56      -29.89     84.22 o 
   7  11   5       11.06       -1.60     14.28 o 
   8  11   5      115.53      134.22    220.88 o 
   9  11   5      831.10      940.04    464.62 o 
  -9  12   5     4042.15     4280.96    386.87 o 
  -8  12   5      145.96       59.76    332.75 o 
  -7  12   5      118.80       64.77    256.40 o 
  -6  12   5       59.88       35.98    163.95 o 
  -5  12   5     1128.75     1083.65    162.54 o 
  -4  12   5        8.01        7.04    118.74 o 
  -3  12   5     6164.73     6062.95    239.51 o 
  -2  12   5      478.35      389.38    115.45 o 
  -1  12   5     2052.88     2028.80     95.19 o 
   0  12   5        1.11       35.85     51.93 o 
   1  12   5     6664.30     6517.56    242.95 o 
   2  12   5      164.36       88.84     64.43 o 
   3  12   5     1640.34     1515.65     78.14 o 
   4  12   5      608.24      550.10     94.19 o 
   5  12   5     2498.80     2673.34    130.90 o 
   6  12   5      126.94       91.62    139.23 o 
   7  12   5      185.11      180.25    149.70 o 
   8  12   5       51.99      105.01    239.33 o 
  -9  13   5        3.40       90.42    471.04 o 
  -8  13   5        2.97       12.36    358.71 o 
  -7  13   5     1638.42     2258.35    222.77 o 
  -6  13   5       43.74       76.19    226.84 o 
  -5  13   5     2090.80     1929.52    173.18 o 
  -4  13   5      957.88      673.47    167.08 o 
  -3  13   5     8777.83     8831.77    292.07 o 
  -2  13   5     1588.10     1475.38    124.37 o 
  -1  13   5      666.49      631.71     82.97 o 
   0  13   5       12.58       44.50     56.94 o 
   1  13   5        3.37       69.84     77.99 o 
   2  13   5       16.07       40.87     86.26 o 
   3  13   5    13709.66    13797.72    203.96 o 
   4  13   5      507.26      454.80    103.19 o 
   5  13   5        4.55      -15.96    106.51 o 
   6  13   5       78.57       37.65    151.97 o 
   7  13   5      749.93      716.03    159.96 o 
   8  13   5       76.60        2.77    161.94 o 
  -9  14   5      706.61      973.68    450.54 o 
  -8  14   5      494.43      491.56    233.64 o 
  -7  14   5      155.63       68.36    277.99 o 
  -6  14   5       80.65       15.64    174.90 o 
  -5  14   5     3803.67     3650.19    235.44 o 
  -4  14   5      766.19      658.14    141.89 o 
  -3  14   5    10065.81     9481.30    311.00 o 
  -2  14   5     1839.02     1971.76    146.74 o 
  -1  14   5     2067.44     2057.48    131.33 o 
   0  14   5     3586.63     3614.70     96.16 o 
   1  14   5     4035.65     3714.50    165.23 o 
   2  14   5      371.83      368.06     75.52 o 
   3  14   5        2.67       61.09     74.68 o 
   4  14   5     1432.80     1248.81    109.07 o 
   5  14   5      782.17      924.31    182.10 o 
   6  14   5      151.69      193.93    161.59 o 
   7  14   5     1565.43     1607.95    166.51 o 
   8  14   5      137.78       32.52    254.26 o 
  -9  15   5       10.20       28.32    463.69 o 
  -8  15   5       10.99      -70.71    272.99 o 
  -7  15   5      817.07      746.68    311.47 o 
  -6  15   5       22.37      -29.10    659.86 o 
  -5  15   5     3706.42     3763.14    246.39 o 
  -4  15   5     2915.15     2638.34    191.17 o 
  -3  15   5     5331.13     5439.39    248.58 o 
  -2  15   5      192.29      126.87    149.40 o 
  -1  15   5      551.87      670.19    120.69 o 
   0  15   5     2439.66     2620.82    192.73 o 
   1  15   5      138.12      100.86     71.56 o 
   2  15   5     1603.15     1620.18     87.91 o 
   3  15   5     3835.04     3867.78    127.18 o 
   4  15   5      209.03      131.51     92.12 o 
   5  15   5      385.25      338.30    144.90 o 
   6  15   5       29.04       17.09    154.09 o 
   7  15   5     1067.39     1121.53    160.92 o 
   8  15   5        2.31      -16.19     83.20 o 
  -8  16   5      164.74      255.62    371.23 o 
  -7  16   5       19.56      -45.68    316.48 o 
  -6  16   5      374.99      445.23    265.79 o 
  -5  16   5      739.44      563.18    236.69 o 
  -4  16   5      264.29      282.37    164.26 o 
  -3  16   5     1265.23     1082.25    139.54 o 
  -2  16   5      957.14     1030.62    144.39 o 
  -1  16   5     1580.51     1529.63    101.69 o 
   0  16   5       40.11       30.82    161.60 o 
   1  16   5     2945.35     2803.05    111.92 o 
   2  16   5      236.09      212.56     89.90 o 
   3  16   5      123.65       17.20     37.72 o 
   4  16   5      461.58      605.43     98.92 o 
   5  16   5      459.60      476.81    152.36 o 
   6  16   5        5.47      -40.98    215.12 o 
   7  16   5     1360.36     1604.87    209.25 o 
   8  16   5     1848.61     1822.88    275.64 o 
  -8  17   5      104.38      137.51    398.61 o 
  -7  17   5      158.09       41.30    334.31 o 
  -6  17   5       27.86       36.92    291.45 o 
  -5  17   5      855.94      815.83    254.37 o 
  -4  17   5     8816.18     9374.61    356.37 o 
  -3  17   5     1102.35      958.50    191.79 o 
  -2  17   5       18.07       -7.82    175.37 o 
  -1  17   5        4.42       20.81    162.70 o 
   0  17   5     1260.95     1250.10    104.00 o 
   1  17   5      109.10       75.05     91.14 o 
   2  17   5      731.96      787.68     99.41 o 
   3  17   5      681.31      666.97     92.82 o 
   4  17   5     1601.46     1524.56    117.90 o 
   5  17   5        1.15      -25.52    107.88 o 
   6  17   5     1227.49     1421.67    186.94 o 
   7  17   5      430.37      310.71    252.91 o 
   8  17   5        1.42       74.31    378.90 o 
  -7  18   5      283.00      257.66    369.51 o 
  -6  18   5     1401.47     1277.48    307.09 o 
  -5  18   5      232.57      188.98    267.67 o 
  -4  18   5       10.59      -60.23    152.68 o 
  -3  18   5      148.98      109.66    182.72 o 
  -2  18   5     4406.77     4465.71    174.23 o 
  -1  18   5      275.88       73.53    173.96 o 
   0  18   5      244.52      236.76    112.00 o 
   1  18   5     1672.56     1522.07     93.94 o 
   2  18   5     1670.14     1627.73    105.54 o 
   3  18   5        8.22       34.15    125.38 o 
   4  18   5     2186.77     2246.81    133.92 o 
   5  18   5      154.11      125.74    148.22 o 
   6  18   5       41.94      -76.21    208.25 o 
   7  18   5       27.31      140.33    239.82 o 
   8  18   5     1761.31     2050.29    416.91 o 
  -7  19   5       38.16      111.54    409.09 o 
  -6  19   5        3.30      -18.93    197.90 o 
  -5  19   5      622.63      586.02    223.39 o 
  -4  19   5     2920.75     2945.28    233.41 o 
  -3  19   5      182.93      175.84    233.56 o 
  -2  19   5      208.91      117.02    193.67 o 
  -1  19   5      741.04      598.69    185.38 o 
   0  19   5       48.94       89.29    119.17 o 
   1  19   5      859.65      864.43    104.12 o 
   2  19   5     1293.96     1264.22    110.06 o 
   3  19   5      112.06       74.56    119.37 o 
   4  19   5     1560.21     1683.78    116.62 o 
   5  19   5      264.59      272.35    152.76 o 
   6  19   5     1059.11     1185.13    167.13 o 
   7  19   5        0.02      -23.71    156.30 o 
  -6  20   5      235.52      283.00    333.53 o 
  -5  20   5      236.22      362.31    309.59 o 
  -4  20   5       15.79       45.37    268.76 o 
  -3  20   5      598.34      446.95    223.08 o 
  -2  20   5     3859.60     3665.99    253.12 o 
  -1  20   5      283.36      230.99    122.15 o 
   0  20   5      520.95      500.43    118.58 o 
   1  20   5       28.15      108.44    122.95 o 
   2  20   5     2919.93     2462.05    131.68 o 
   3  20   5      411.11      328.60    127.05 o 
   4  20   5      729.19      718.58    127.02 o 
   5  20   5       49.76       36.13    119.56 o 
   6  20   5       32.89      -13.95     81.79 o 
   7  20   5        1.59       42.59    241.35 o 
  -6  21   5      753.37      599.47    393.13 o 
  -5  21   5       40.57      102.94    267.82 o 
  -4  21   5     1229.48     1042.98    231.22 o 
  -3  21   5      554.59      571.78    213.70 o 
  -2  21   5        1.75       22.21    229.03 o 
  -1  21   5     1137.69     1066.43    137.44 o 
   0  21   5     1343.03     1206.00    112.20 o 
   1  21   5       19.50       69.51    125.59 o 
   2  21   5     2763.43     2740.27    131.81 o 
   3  21   5       69.50       88.36    136.57 o 
   4  21   5     1757.65     1766.26    129.00 o 
   5  21   5      121.96       49.16    175.23 o 
   6  21   5      167.52      133.72    224.25 o 
   7  21   5        0.96      -10.30     69.06 o 
  -5  22   5      616.15      581.95    375.77 o 
  -4  22   5       25.81      -12.36    222.93 o 
  -3  22   5      725.86      755.76    228.09 o 
  -2  22   5      757.81      620.15    127.14 o 
  -1  22   5       86.87       31.62    162.53 o 
   0  22   5      527.62      425.57    139.50 o 
   1  22   5     2326.91     2640.98    134.82 o 
   2  22   5      611.21      634.47    150.07 o 
   3  22   5       42.56       67.80    148.36 o 
   4  22   5      307.38      311.12    148.00 o 
   5  22   5      541.81      423.89    190.96 o 
   6  22   5        6.38       -2.84    137.77 o 
   7  22   5        1.26       -2.19     33.95 o 
  -5  23   5      158.57      117.96    399.55 o 
  -4  23   5      986.62     1018.89    348.23 o 
  -3  23   5      224.69      223.55    253.74 o 
  -2  23   5      547.83      489.18    278.93 o 
  -1  23   5      133.50      198.92    143.19 o 
   0  23   5      378.73      384.68    134.33 o 
   1  23   5        3.54       52.92    138.63 o 
   2  23   5      862.38      842.17    154.96 o 
   3  23   5     1785.65     1767.08    170.29 o 
   4  23   5      427.26      434.58    161.20 o 
   5  23   5        1.43      -26.37    119.66 o 
   6  23   5      204.49      131.16    294.70 o 
  -4  24   5       62.82       87.14    385.62 o 
  -3  24   5      458.99      490.59    302.71 o 
  -2  24   5      337.08      194.92    328.99 o 
  -1  24   5       62.42        9.63    203.80 o 
   0  24   5      107.42      108.63    163.79 o 
   1  24   5     2051.21     2254.29    168.34 o 
   2  24   5       60.42      131.70    175.83 o 
   3  24   5        0.06        2.43     31.07 o 
   4  24   5        2.95        5.93    229.35 o 
   5  24   5      231.67      361.93    237.19 o 
  -3  25   5      774.84      885.13    360.28 o 
  -2  25   5      274.27      354.33    294.26 o 
  -1  25   5      547.66      568.44    209.94 o 
   0  25   5        3.28       35.99    210.75 o 
   1  25   5       17.66       95.29    174.72 o 
   2  25   5       55.97       14.82    161.20 o 
   3  25   5     1172.86     1300.59    205.12 o 
   4  25   5       45.97      -56.44    204.37 o 
   5  25   5      259.74      392.45    330.19 o 
  -2  26   5        8.36     -123.25    280.05 o 
  -1  26   5      458.77      406.56    258.15 o 
   0  26   5       62.16        5.06     40.29 o 
   1  26   5     1131.82     1136.22    218.13 o 
   2  26   5       41.39       49.43    179.17 o 
   3  26   5        1.11       59.72    229.90 o 
   4  26   5        9.35      -75.04    236.78 o 
  -2  27   5       36.32       10.17    388.44 o 
  -1  27   5      171.57      133.44    379.68 o 
   0  27   5      295.56      270.37    275.30 o 
   1  27   5      145.11       35.82    361.84 o 
   2  27   5       13.10       29.57    374.20 o 
   3  27   5      251.70      331.48    317.67 o 
   4  27   5        0.64       15.64    490.59 o 
   1  28   5      302.44      385.15    453.67 o 
   2  28   5       37.71      135.48    406.90 o 
   3  28   5       40.98       -9.23    367.01 o 
 -10   0   6       42.47       62.11    394.38 o 
  -8   0   6     4413.55     4507.18    168.47 o 
  -6   0   6     9777.15    10245.92    207.36 o 
  -4   0   6     9466.84     9471.13    215.89 o 
  -2   0   6    12824.01    12544.58    113.29 o 
   0   0   6     3318.97     3335.45     48.97 o 
   2   0   6    36430.31    37412.94    269.47 o 
   4   0   6      942.90      933.53     51.64 o 
   6   0   6      117.02       56.85    103.78 o 
   8   0   6     1477.78     1555.70    161.14 o 
 -10   1   6     1757.17     1826.58    367.32 o 
  -9   1   6        1.07       73.62    203.65 o 
  -8   1   6     2443.15     2385.28    127.80 o 
  -7   1   6      350.74      291.02     87.99 o 
  -6   1   6      222.35      182.99     57.66 o 
  -5   1   6      287.95      246.08     54.61 o 
  -4   1   6     7272.39     6814.01    221.24 o 
  -3   1   6       24.11       47.98     38.36 o 
  -2   1   6      834.15      826.42     34.28 o 
  -1   1   6      899.59      910.99     50.99 o 
   0   1   6    16913.58    17469.09    206.68 o 
   1   1   6     3478.70     3735.27     47.55 o 
   2   1   6     2736.07     2608.95     50.95 o 
   3   1   6     8329.59     8176.58    128.10 o 
   4   1   6     1618.63     1538.20     33.25 o 
   5   1   6       77.15       42.62     44.91 o 
   6   1   6     1024.78     1120.47     63.18 o 
   7   1   6      616.11      430.78     97.84 o 
   8   1   6      307.50      284.03    136.99 o 
   9   1   6       70.17       91.64    190.42 o 
 -10   2   6      284.74      251.71    402.99 o 
  -9   2   6     1268.38     1578.63    280.18 o 
  -8   2   6      177.72      134.04    163.77 o 
  -7   2   6       67.22       73.53    100.82 o 
  -6   2   6     3002.08     2983.90     70.99 o 
  -5   2   6     2309.23     2240.73     96.52 o 
  -4   2   6     1315.25     1033.28     88.39 o 
  -3   2   6     1335.95     1210.83     66.17 o 
  -2   2   6     3828.76     3514.96     75.57 o 
  -1   2   6      900.90      892.39     32.31 o 
   0   2   6       47.35       41.50     18.02 o 
   1   2   6     9462.85     9631.97     83.43 o 
   2   2   6    26473.28    26951.74    166.82 o 
   3   2   6     5909.46     5517.23     63.17 o 
   4   2   6     1910.46     1688.79     35.37 o 
   5   2   6       83.33       92.91     28.34 o 
   6   2   6       17.49        1.21     11.78 o 
   7   2   6      138.31       57.57    109.08 o 
   8   2   6     3276.86     3256.77    148.92 o 
   9   2   6        7.50        1.26     44.22 o 
 -10   3   6     1007.52     1144.82    392.19 o 
  -9   3   6        1.71      -68.05    252.81 o 
  -8   3   6      274.00      182.33    164.16 o 
  -7   3   6     1756.28     1871.16    128.29 o 
  -6   3   6       15.26        2.70     75.69 o 
  -5   3   6     2073.55     1953.53     97.30 o 
  -4   3   6    17846.64    17721.79    207.86 o 
  -3   3   6     2028.39     2155.10     86.04 o 
  -2   3   6     4280.44     4660.65     90.57 o 
  -1   3   6     1971.29     1886.01     44.61 o 
   0   3   6     2979.20     2904.26     53.14 o 
   1   3   6     1900.30     1945.34     39.79 o 
   2   3   6      485.34      465.76     27.24 o 
   3   3   6    15222.20    14746.92    119.44 o 
   4   3   6      250.78      231.83     40.76 o 
   5   3   6      648.59      555.71     29.98 o 
   6   3   6     1381.80     1304.85     75.89 o 
   7   3   6     2432.03     2332.18     96.50 o 
   8   3   6      283.57      332.32    185.47 o 
   9   3   6       73.67      152.87    234.52 o 
 -10   4   6       22.75       30.35   1183.62 o 
  -9   4   6     1602.86     1690.48    304.90 o 
  -8   4   6       52.23      -17.31     53.43 o 
  -7   4   6      242.72       86.48    127.68 o 
  -6   4   6     2290.65     2550.58    119.02 o 
  -5   4   6     6865.40     6681.51    226.05 o 
  -4   4   6      155.13      133.29    100.90 o 
  -3   4   6     5128.77     5060.74    109.09 o 
  -2   4   6     4106.09     3997.76     69.70 o 
  -1   4   6     2764.76     2788.64     54.18 o 
   0   4   6       92.38       88.47     27.79 o 
   1   4   6    20304.76    20393.10    177.08 o 
   2   4   6    10654.69    10740.83    140.52 o 
   3   4   6     4147.83     4232.90     57.99 o 
   4   4   6      659.87      601.95     33.91 o 
   5   4   6      510.00      551.22     35.53 o 
   6   4   6      473.91      419.61     85.04 o 
   7   4   6      942.58      861.35    110.15 o 
   8   4   6     2201.50     2127.14    196.83 o 
   9   4   6     1612.53     1832.33    239.77 o 
 -10   5   6      142.36      134.54    449.76 o 
  -9   5   6      261.80      126.56    316.79 o 
  -8   5   6       52.83       -0.77    171.51 o 
  -7   5   6      249.72      271.36    140.52 o 
  -6   5   6       37.39      -11.81     71.69 o 
  -5   5   6     5043.36     4758.41    196.17 o 
  -4   5   6     5324.59     4979.75    276.19 o 
  -3   5   6    24854.12    24774.53    242.44 o 
  -2   5   6      478.97      535.18     65.55 o 
  -1   5   6     2971.81     2881.76     75.26 o 
   0   5   6      102.10      152.28     30.26 o 
   1   5   6     5888.15     5983.21     86.89 o 
   2   5   6      869.54      868.73     67.50 o 
   3   5   6    21089.42    20952.22    144.58 o 
   4   5   6     1104.85     1081.34     35.48 o 
   5   5   6       22.73       -0.01     18.66 o 
   6   5   6     1985.64     2036.69    100.54 o 
   7   5   6     5294.66     5519.72    190.73 o 
   8   5   6       77.86      113.48    203.78 o 
   9   5   6      623.68      614.39    244.35 o 
 -10   6   6      241.27      183.35    454.14 o 
  -9   6   6      694.91      938.48    334.62 o 
  -8   6   6       89.05      -22.61    155.21 o 
  -7   6   6     1452.99     1429.02    139.40 o 
  -6   6   6      498.31      504.83    162.54 o 
  -4   6   6       40.91        4.29     25.70 o 
  -3   6   6     5334.35     5299.31    121.45 o 
  -2   6   6      115.58       91.43     44.16 o 
  -1   6   6     4759.24     4726.60    100.58 o 
   0   6   6     2597.19     2778.02     81.42 o 
   1   6   6    10089.63     9918.30    290.90 o 
   2   6   6       29.74       54.82     29.23 o 
   3   6   6      776.88      774.73     38.24 o 
   4   6   6       62.05       44.90     38.54 o 
   5   6   6      629.71      651.54    114.76 o 
   6   6   6      654.72      610.76    102.78 o 
   7   6   6      953.42      887.11    131.32 o 
   8   6   6        9.68       91.88    191.35 o 
   9   6   6     2314.17     2617.22    238.18 o 
 -10   7   6      206.22      108.41    439.91 o 
  -9   7   6      156.46      160.98    360.12 o 
  -8   7   6        8.42        4.62    133.10 o 
  -7   7   6      177.46      175.06    221.67 o 
  -6   7   6      244.06      201.18    156.44 o 
  -5   7   6     1623.78     1416.24    142.05 o 
  -4   7   6     1174.46     1084.28    128.59 o 
  -3   7   6    26253.31    27068.81    436.31 o 
  -2   7   6     1824.78     1718.59     65.47 o 
  -1   7   6    10106.96    10242.20    152.13 o 
   0   7   6      417.22      301.46    100.90 o 
   1   7   6        3.79       38.95     64.92 o 
   2   7   6      529.84      534.25     31.62 o 
   3   7   6     5181.37     5166.94     84.02 o 
   4   7   6     2715.20     2748.15     86.55 o 
   5   7   6      452.07      441.13     83.69 o 
   6   7   6      176.37      135.00    127.92 o 
   7   7   6     2974.15     3365.88    138.22 o 
   8   7   6       25.43       -5.25     59.31 o 
   9   7   6      140.71      156.35    249.70 o 
 -10   8   6      316.98      346.36    461.18 o 
  -9   8   6     2178.42     2408.22    343.54 o 
  -8   8   6      295.43      154.76    186.15 o 
  -7   8   6      257.58      195.86    208.38 o 
  -5   8   6     8495.08     8880.11    309.12 o 
  -4   8   6      287.21      247.64    132.66 o 
  -3   8   6     2367.58     2261.86     64.92 o 
  -2   8   6     1522.52     1448.25     64.09 o 
  -1   8   6      659.06      707.36     94.18 o 
   0   8   6     1429.21     1397.86     76.23 o 
   1   8   6    11452.36    11877.64    266.26 o 
   2   8   6     2794.31     2789.63     77.17 o 
   3   8   6     2049.09     1952.09     44.54 o 
   4   8   6      357.87      214.95    122.49 o 
   5   8   6     2255.85     2265.50     71.27 o 
   6   8   6      225.82      121.50    144.86 o 
   7   8   6     1976.45     1987.50    126.02 o 
   8   8   6      659.90      705.25    202.15 o 
   9   8   6      484.11      561.88    282.03 o 
 -10   9   6      343.63      432.71    498.26 o 
  -9   9   6       28.81       42.71    341.51 o 
  -8   9   6      509.37      488.72    305.21 o 
  -7   9   6     1908.44     2032.30    234.35 o 
  -6   9   6       91.96       30.35    172.71 o 
  -5   9   6      406.23      386.25    150.34 o 
  -4   9   6     4874.41     4530.94    209.16 o 
  -3   9   6     2226.27     1983.65     68.68 o 
  -2   9   6      807.33      619.97     67.11 o 
  -1   9   6     1979.75     1957.38    111.31 o 
   0   9   6     5996.54     5949.85    202.90 o 
   1   9   6      271.42      286.28     76.19 o 
   2   9   6      250.55      254.90     49.98 o 
   3   9   6     3875.83     4018.59     96.34 o 
   4   9   6      136.83      102.94    123.27 o 
   5   9   6     1079.63      983.34     84.43 o 
   6   9   6      677.59      708.15    101.74 o 
   7   9   6     1106.00     1053.92    134.20 o 
   8   9   6       65.65      -37.39    309.65 o 
   9   9   6      376.20      603.39    441.47 o 
 -10  10   6      546.59      741.68    534.71 o 
  -9  10   6     1947.85     1890.41    354.33 o 
  -8  10   6      823.56      848.68    319.76 o 
  -7  10   6      134.81      202.59    219.33 o 
  -6  10   6      404.76      269.86    181.78 o 
  -5  10   6     1873.87     1825.80    155.50 o 
  -4  10   6      951.62      938.57     44.84 o 
  -3  10   6       65.61       49.75     68.99 o 
  -2  10   6     1729.70     1711.39    112.01 o 
  -1  10   6      111.92       87.68     72.13 o 
   0  10   6      699.80      740.58     99.34 o 
   1  10   6     1612.26     1325.20    113.73 o 
   2  10   6    11771.10    11650.30    163.63 o 
   3  10   6     1668.35     1656.13     75.27 o 
   4  10   6      712.81      810.98    161.91 o 
   5  10   6     3182.87     3246.35    131.79 o 
   6  10   6       99.17       72.62    107.00 o 
   7  10   6      478.38      387.84    173.56 o 
   8  10   6     1262.04     1532.34    222.97 o 
   9  10   6      119.31      140.01    362.94 o 
 -10  11   6      585.47      973.68    527.98 o 
  -9  11   6      107.23      243.26    418.47 o 
  -8  11   6     1518.66     1558.76    330.40 o 
  -7  11   6       48.87      137.51    242.01 o 
  -6  11   6      650.97      484.96    175.99 o 
  -5  11   6       49.70       30.51    143.45 o 
  -4  11   6     8379.61     7973.89    239.66 o 
  -3  11   6      918.82      883.38     78.76 o 
  -2  11   6        0.01        9.71    100.76 o 
  -1  11   6      515.57      410.34    102.00 o 
   0  11   6     4158.99     4006.60    100.62 o 
   1  11   6       24.95        7.98     11.89 o 
   2  11   6     3515.42     3330.08     98.98 o 
   3  11   6     1063.42     1055.24     68.69 o 
   4  11   6     5833.63     5996.26    135.60 o 
   5  11   6      280.01      190.73    111.60 o 
   6  11   6      316.77      362.38    116.54 o 
   7  11   6      316.68      415.10    142.79 o 
   8  11   6      137.10      169.59    216.20 o 
  -9  12   6       49.93      213.85    451.64 o 
  -8  12   6     1972.25     1835.34    352.14 o 
  -7  12   6       18.29      -22.68    122.96 o 
  -6  12   6     1683.24     1692.51    192.11 o 
  -5  12   6       77.98       66.80    181.31 o 
  -4  12   6       10.81       21.75    136.73 o 
  -3  12   6      345.71      357.93    118.11 o 
  -2  12   6      706.19      625.44     95.27 o 
  -1  12   6      217.26      209.94     77.33 o 
   0  12   6     1743.16     1659.25     72.82 o 
   1  12   6     1095.47     1039.54    118.27 o 
   2  12   6    20156.51    20052.54    233.76 o 
   3  12   6       60.00       55.71     68.68 o 
   4  12   6     1247.88     1163.68     80.95 o 
   5  12   6      387.37      323.06    111.87 o 
   6  12   6     1532.26     1464.27    122.83 o 
   7  12   6        3.31      -35.91    186.26 o 
   8  12   6     2166.69     2540.25    247.47 o 
  -9  13   6       84.99      -26.59    349.95 o 
  -8  13   6      276.18      243.73    332.12 o 
  -7  13   6      150.37      197.43    225.27 o 
  -6  13   6      574.87      448.51    239.66 o 
  -5  13   6      607.03      365.60    197.27 o 
  -4  13   6     6393.56     6814.17    283.78 o 
  -3  13   6      313.49      275.96    149.09 o 
  -2  13   6       24.51       60.54    125.15 o 
  -1  13   6       90.49       58.63     86.28 o 
   0  13   6     3628.67     3655.18     99.36 o 
   1  13   6      132.77      214.48    128.44 o 
   2  13   6     1517.59     1454.53     81.21 o 
   3  13   6      413.69      349.44     76.95 o 
   4  13   6     2675.52     2890.92    106.36 o 
   5  13   6       64.69       79.67    124.45 o 
   6  13   6     2125.21     2304.79    171.07 o 
   7  13   6      367.88      278.21    156.05 o 
   8  13   6       50.23       90.29    315.23 o 
  -9  14   6      382.53      207.13    511.24 o 
  -8  14   6      554.24      676.44    397.20 o 
  -7  14   6      114.23       -5.63    293.48 o 
  -6  14   6     1608.86     1393.56    212.44 o 
  -5  14   6     2241.33     2121.31    199.93 o 
  -4  14   6      196.70      240.92    150.03 o 
  -3  14   6      867.56      881.38    123.43 o 
  -2  14   6     5839.28     5743.66    240.76 o 
  -1  14   6      510.34      450.27     83.07 o 
   0  14   6     2346.08     2236.57    118.11 o 
   1  14   6      347.83      333.83     91.64 o 
   2  14   6     7892.31     8154.15    165.33 o 
   3  14   6       16.89       31.69     84.71 o 
   4  14   6      813.31      760.45     91.61 o 
   5  14   6       14.07        4.72     66.70 o 
   6  14   6      516.39      482.49    165.63 o 
   7  14   6        1.66      -17.79    144.22 o 
   8  14   6     1949.46     2079.39    396.10 o 
  -9  15   6        9.75     -120.30    586.33 o 
  -8  15   6       72.39      101.84    369.35 o 
  -7  15   6       26.93       86.20    318.51 o 
  -6  15   6       83.81       48.03    213.38 o 
  -5  15   6      181.77       90.27    169.89 o 
  -4  15   6     9338.16     9697.50    351.21 o 
  -3  15   6     3799.42     3683.98    210.25 o 
  -2  15   6     2494.51     2215.33    166.29 o 
  -1  15   6     3639.65     3482.31    123.45 o 
   0  15   6     2136.93     2099.41    139.54 o 
   1  15   6       36.90      133.64     98.64 o 
   2  15   6     1930.47     1847.83     96.10 o 
   3  15   6      765.23      668.14     88.39 o 
   4  15   6      768.93      720.09     98.40 o 
   5  15   6       27.87       19.35    101.83 o 
   6  15   6     1899.19     2141.45    172.17 o 
   7  15   6      106.00      113.61    183.99 o 
   8  15   6      502.91      743.09    480.89 o 
  -8  16   6      101.09      121.08    417.85 o 
  -7  16   6      133.15      149.40    321.48 o 
  -6  16   6      703.81      672.84    270.48 o 
  -5  16   6     1696.85     1215.38    201.02 o 
  -4  16   6      305.90      274.71    211.51 o 
  -3  16   6       41.34       74.93    154.09 o 
  -2  16   6     3423.68     3136.60    197.58 o 
  -1  16   6     1562.44     1736.16    163.17 o 
   0  16   6      852.91      787.83    159.10 o 
   1  16   6      124.35      115.06     89.70 o 
   2  16   6      579.23      574.87     96.31 o 
   3  16   6        2.18       41.26    113.68 o 
   4  16   6      518.21      523.34    104.33 o 
   5  16   6     1189.69     1196.23    121.82 o 
   6  16   6       27.12       93.53    147.75 o 
   7  16   6      766.04      732.47    192.25 o 
  -7  17   6      237.84       93.39    343.85 o 
  -6  17   6      102.63       41.14    290.98 o 
  -5  17   6     2051.75     1860.84    214.63 o 
  -4  17   6        5.79       27.85    211.04 o 
  -3  17   6     4728.40     4712.41    258.28 o 
  -2  17   6      157.54       76.34    180.69 o 
  -1  17   6      413.61      328.68    175.37 o 
   0  17   6     1582.99     1489.14    171.61 o 
   1  17   6        2.87       25.67    106.89 o 
   2  17   6      241.47      226.53     93.25 o 
   3  17   6      862.07      910.42    108.99 o 
   4  17   6      269.19      297.01     96.72 o 
   5  17   6        7.82        4.84     89.72 o 
   6  17   6      418.25      378.31    162.99 o 
   7  17   6     2097.95     2338.69    194.90 o 
  -7  18   6       84.93       22.37    508.74 o 
  -6  18   6      289.59      305.68    293.95 o 
  -5  18   6     1407.27     1493.37    218.70 o 
  -4  18   6      513.20      382.18    193.20 o 
  -3  18   6     1089.60     1279.05    198.21 o 
  -2  18   6      195.34      287.69    185.69 o 
  -1  18   6      350.12      356.21    188.20 o 
   0  18   6     1195.09     1096.84    122.79 o 
   1  18   6     1600.37     1673.31    106.08 o 
   2  18   6      489.66      453.75    114.20 o 
   3  18   6      639.55      595.11    120.18 o 
   4  18   6       72.92       63.84    100.86 o 
   5  18   6      527.51      568.64    146.06 o 
   6  18   6       30.89       43.55    168.64 o 
   7  18   6      719.79      743.61    204.81 o 
  -7  19   6      355.60      500.29    422.23 o 
  -6  19   6       99.93       98.24    275.65 o 
  -5  19   6      119.19      231.06    293.17 o 
  -4  19   6       29.39       55.38    267.67 o 
  -3  19   6     2184.02     2268.52    229.81 o 
  -2  19   6      113.44      -25.66    303.34 o 
  -1  19   6      683.08      555.98    201.65 o 
   0  19   6       13.60       89.37    122.53 o 
   1  19   6      279.07      293.00    105.91 o 
   2  19   6       93.37      112.83    115.89 o 
   3  19   6     3662.75     3640.15    142.02 o 
   4  19   6      132.98      192.18    111.63 o 
   5  19   6      110.96      151.03    151.87 o 
   6  19   6       10.79       20.62    178.93 o 
   7  19   6     1884.83     2159.70    257.36 o 
  -6  20   6       65.18      124.06    379.52 o 
  -5  20   6     1636.72     1587.07    296.30 o 
  -4  20   6      213.19      126.72    223.39 o 
  -3  20   6       50.08      126.56    198.99 o 
  -2  20   6     1075.66      962.41    185.22 o 
  -1  20   6      644.58      581.33    222.30 o 
   0  20   6        1.02        7.14    159.38 o 
   1  20   6     7649.18     7972.06    286.78 o 
   2  20   6      114.86       83.74    121.52 o 
   3  20   6      446.87      502.46    128.58 o 
   4  20   6      502.70      426.94    122.27 o 
   5  20   6      542.54      578.45    169.27 o 
   6  20   6       11.45      -89.24    183.89 o 
   7  20   6        7.23       20.26    338.01 o 
  -6  21   6       73.35        6.41    369.67 o 
  -5  21   6      544.93      420.35    345.26 o 
  -4  21   6      254.64      261.10    313.03 o 
  -3  21   6      372.88      400.64    257.19 o 
  -2  21   6        0.20      -83.69    199.15 o 
  -1  21   6      732.79      620.59    166.53 o 
   0  21   6      632.33      816.57    130.94 o 
   1  21   6        0.84       10.29     88.99 o 
   2  21   6      676.39      592.96    137.91 o 
   3  21   6     3014.99     3097.53    148.22 o 
   4  21   6       14.47       50.83    138.82 o 
   5  21   6       18.74       49.18    159.90 o 
   6  21   6        0.53      -97.42    168.00 o 
   7  21   6      967.50     1052.05    470.10 o 
  -5  22   6      143.16      140.48    321.01 o 
  -4  22   6      214.35      246.70    330.56 o 
  -3  22   6       30.29      -10.01    295.04 o 
  -2  22   6      388.62      430.52    216.67 o 
  -1  22   6       34.09       89.56    164.26 o 
   0  22   6      406.53      425.75    136.49 o 
   1  22   6     2965.12     3276.30    146.51 o 
   2  22   6      775.55      821.23    152.72 o 
   3  22   6      831.44      744.98    156.18 o 
   4  22   6      677.56      699.00    147.98 o 
   5  22   6      168.59      240.84    202.45 o 
   6  22   6      127.68       34.58    284.30 o 
   7  22   6      269.46       34.89    501.23 o 
  -5  23   6      772.61      858.85    429.74 o 
  -4  23   6       38.12        0.47     10.32 o 
  -3  23   6      622.32      723.53    331.34 o 
  -2  23   6       27.49       58.82    253.43 o 
  -1  23   6      212.57      122.72    161.11 o 
   0  23   6     1329.99     1269.62    151.99 o 
   1  23   6      192.17      123.98    148.89 o 
   2  23   6      225.64      223.62    166.72 o 
   3  23   6     1167.15     1087.27    165.51 o 
   4  23   6      939.21      968.46    197.70 o 
   5  23   6        1.63      -15.12    119.88 o 
   6  23   6      271.93      214.90    301.38 o 
  -4  24   6       25.66      -33.63    268.29 o 
  -3  24   6       77.89        0.16     29.25 o 
  -2  24   6      514.75      672.38    325.24 o 
  -1  24   6      223.05      221.62    215.93 o 
   0  24   6      539.08      438.03    162.38 o 
   1  24   6      256.33      334.78    177.50 o 
   2  24   6     1356.47     1333.46    165.69 o 
   3  24   6       55.99       64.01    196.82 o 
   4  24   6      147.73      235.13    211.04 o 
   5  24   6       79.01       70.54    231.07 o 
  -3  25   6      286.45      369.04    359.18 o 
  -2  25   6      320.59      215.42    379.83 o 
  -1  25   6       59.61      -42.98    212.50 o 
   0  25   6      788.17      913.47    227.23 o 
   1  25   6        1.38       23.90    226.66 o 
   2  25   6      296.77      318.42    189.73 o 
   3  25   6       83.96      133.77    209.48 o 
   4  25   6      305.06      306.59    225.73 o 
   5  25   6       88.57      285.97    428.64 o 
  -2  26   6      936.06     1018.78    261.46 o 
  -1  26   6        6.90      -88.55    156.52 o 
   0  26   6      119.94      163.43    234.72 o 
   1  26   6       54.51      115.34    329.40 o 
   2  26   6      631.43      679.82    220.62 o 
   3  26   6        0.10       40.86    287.45 o 
   4  26   6      198.82      150.03    499.98 o 
  -1  27   6       81.59       41.14    377.64 o 
   0  27   6      501.38      430.52    393.91 o 
   1  27   6        5.39       75.72    393.91 o 
   2  27   6       67.47      110.13    413.47 o 
   3  27   6      126.45      193.27    306.90 o 
   1  28   6      493.25      516.72    481.21 o 
   2  28   6      943.49     1035.00    474.32 o 
  -9   0   7     2831.71     2994.40    299.11 o 
  -7   0   7      190.98      201.01    127.17 o 
  -5   0   7    14693.05    14391.12    404.47 o 
  -3   0   7     2925.47     3221.08     96.37 o 
  -1   0   7     3639.58     4530.79    125.46 o 
   1   0   7    17611.28    17817.00    131.75 o 
   3   0   7      705.46      759.04     90.58 o 
   5   0   7      790.54      719.84     51.65 o 
   7   0   7      208.91       38.80    154.42 o 
   9   0   7      920.32      904.38    252.66 o 
 -10   1   7        8.28       27.69   3170.39 o 
  -9   1   7      689.89      789.39    311.94 o 
  -8   1   7        2.13       24.97    135.82 o 
  -7   1   7     4143.85     4256.97    109.35 o 
  -6   1   7     1041.52      936.35     56.86 o 
  -5   1   7      261.26      189.98     56.05 o 
  -4   1   7      383.72      406.17     49.23 o 
  -3   1   7     3580.21     3357.96    101.06 o 
  -2   1   7      561.35      574.36     27.97 o 
  -1   1   7     2686.74     2625.05     98.09 o 
   0   1   7     2867.43     3058.51     37.29 o 
   1   1   7    15479.58    16441.57    101.43 o 
   2   1   7      743.58      784.86     35.97 o 
   3   1   7    15132.31    14911.61    432.88 o 
   4   1   7      790.42      701.96     21.11 o 
   5   1   7      229.33      202.46     43.23 o 
   6   1   7      163.08      132.89     70.48 o 
   7   1   7     3204.46     3411.85    108.62 o 
   8   1   7       95.72       32.91    191.73 o 
   9   1   7       64.43        7.15    162.89 o 
 -10   2   7      367.50      512.65    401.11 o 
  -9   2   7      791.40      668.31    323.99 o 
  -8   2   7     1120.47     1135.39    162.50 o 
  -7   2   7      160.45      128.09    133.18 o 
  -6   2   7     1380.54     1324.53     90.14 o 
  -5   2   7    10757.35    10787.47    167.48 o 
  -4   2   7     1832.97     1732.73     80.44 o 
  -3   2   7        0.87       -4.54     31.29 o 
  -2   2   7      572.65      526.57     85.42 o 
  -1   2   7     5160.50     4931.27    131.88 o 
   0   2   7     4694.79     4825.23     79.99 o 
   1   2   7    18131.55    17721.63    124.70 o 
   2   2   7     7008.96     6581.84     90.59 o 
   3   2   7      249.52      190.43     20.58 o 
   4   2   7       49.04       29.30     23.00 o 
   5   2   7     3995.69     4270.76     64.19 o 
   6   2   7      176.65      162.39     71.20 o 
   7   2   7      550.68      379.24    103.35 o 
   8   2   7      453.49      402.92    136.02 o 
   9   2   7     1751.37     1826.30    231.31 o 
 -10   3   7      949.50      811.76    434.59 o 
  -9   3   7      487.19      449.29    325.71 o 
  -8   3   7      679.53      634.22    166.59 o 
  -7   3   7      961.76      966.96    139.31 o 
  -6   3   7     1627.51     1583.55     83.94 o 
  -5   3   7     2522.78     2457.36     90.83 o 
  -4   3   7     2733.68     2638.70     74.40 o 
  -3   3   7     6239.37     6099.24    152.53 o 
  -2   3   7        3.35       21.58     22.86 o 
  -1   3   7        3.74       19.11     33.35 o 
   0   3   7    14938.18    15552.74    151.21 o 
   1   3   7     4640.25     4400.43     51.38 o 
   2   3   7      552.04      583.97     23.29 o 
   3   3   7      112.31       89.14     30.83 o 
   4   3   7     2835.28     3015.43     83.34 o 
   5   3   7       21.63       11.63     17.87 o 
   6   3   7     2587.83     2717.15     80.32 o 
   7   3   7     4060.01     4265.07    131.86 o 
   8   3   7      325.62      130.67    186.17 o 
   9   3   7       88.29      -49.38    118.74 o 
 -10   4   7      164.32       89.64    414.72 o 
  -9   4   7      206.74      190.39    312.57 o 
  -8   4   7      599.46      628.75    176.09 o 
  -7   4   7     1041.30      971.96    134.29 o 
  -6   4   7     5687.25     5851.42    229.26 o 
  -5   4   7     2427.18     2252.57    177.17 o 
  -4   4   7     3132.81     3009.90     91.52 o 
  -3   4   7      696.97      661.49     54.32 o 
  -2   4   7     6149.76     6108.39     75.21 o 
  -1   4   7      403.92      288.86     36.18 o 
   0   4   7       47.19       62.81     34.14 o 
   1   4   7       74.74       63.26     31.06 o 
   2   4   7    10077.60     9737.14    183.46 o 
   3   4   7     1661.08     1629.29     36.49 o 
   4   4   7       16.39       25.32     18.78 o 
   5   4   7     1491.94     1574.99     59.37 o 
   6   4   7     1500.95     1504.55     86.46 o 
   7   4   7       22.65       74.18    133.53 o 
   8   4   7     1968.51     1824.96    208.64 o 
   9   4   7      874.57     1030.69    253.43 o 
 -10   5   7     1314.40     1721.92    453.36 o 
  -9   5   7      129.77      208.22    330.56 o 
  -8   5   7       14.86       46.96    179.13 o 
  -7   5   7        0.63       -5.12     19.09 o 
  -6   5   7      380.10      334.61    115.26 o 
  -5   5   7     1109.17      864.33    121.24 o 
  -4   5   7     7877.07     7823.25    156.47 o 
  -3   5   7     5557.89     5615.12    116.60 o 
  -2   5   7      975.49      812.86     82.60 o 
  -1   5   7     2936.65     3137.42     83.56 o 
   0   5   7    11002.37    10565.33    150.65 o 
   1   5   7     5033.29     5324.56    167.08 o 
   2   5   7      474.03      492.66     33.68 o 
   3   5   7       50.07       64.82     29.58 o 
   4   5   7       50.33       65.35     32.89 o 
   5   5   7      222.96      185.73     64.33 o 
   6   5   7     7983.61     8360.11    191.34 o 
   7   5   7     1531.09     1522.04    119.64 o 
   8   5   7      799.87      985.37    220.13 o 
   9   5   7        4.32      -83.38    195.61 o 
 -10   6   7       16.66     -121.71    403.30 o 
  -9   6   7      127.44       52.25    342.91 o 
  -8   6   7      712.34      627.42    176.26 o 
  -7   6   7      317.92      471.38    150.77 o 
  -6   6   7     4572.11     5010.74    228.56 o 
  -4   6   7    10248.05     9970.10    180.92 o 
  -3   6   7       65.93       69.78     68.48 o 
  -2   6   7    12942.49    12791.08    273.46 o 
  -1   6   7      778.56      662.68     70.55 o 
   0   6   7      487.01      533.84     38.11 o 
   1   6   7     3151.73     3375.63     99.08 o 
   2   6   7    11705.44    11690.25    191.23 o 
   3   6   7      616.64      576.40     32.86 o 
   4   6   7       16.50       22.70     39.92 o 
   5   6   7        0.72       17.51     33.69 o 
   6   6   7     2107.19     2121.90    106.05 o 
   7   6   7       78.93       40.16    148.53 o 
   8   6   7     4502.46     5237.44    226.32 o 
   9   6   7      134.21       -1.32    142.46 o 
 -10   7   7     1904.79     2322.34    430.21 o 
  -9   7   7      559.56      410.50    362.47 o 
  -8   7   7      130.33       75.54    184.90 o 
  -7   7   7        9.18       31.90    151.85 o 
  -6   7   7     1882.47     1696.43    159.72 o 
  -5   7   7      351.41      314.60    151.75 o 
  -4   7   7    12611.78    11900.94    204.66 o 
  -3   7   7       15.22       30.40     73.98 o 
  -2   7   7      286.95      288.94     80.57 o 
  -1   7   7     1243.91     1119.29     63.05 o 
   0   7   7    10118.76     9893.13    289.88 o 
   1   7   7      118.55       88.92     63.63 o 
   2   7   7     1139.66     1127.00     57.20 o 
   3   7   7      122.71      143.84     38.18 o 
   4   7   7      200.31      144.51     39.56 o 
   5   7   7      910.41      812.28     60.41 o 
   6   7   7     3664.32     3636.58    178.42 o 
   7   7   7       56.44       98.89    138.51 o 
   8   7   7     2506.95     2858.60    183.12 o 
   9   7   7        1.49       74.92    270.57 o 
 -10   8   7       63.34      163.01    462.12 o 
  -9   8   7      160.61      205.72    355.90 o 
  -8   8   7      332.53      504.48    202.95 o 
  -7   8   7        4.09       -1.72      7.51 o 
  -6   8   7      744.71      902.97    173.80 o 
  -5   8   7     2265.48     2020.41    163.48 o 
  -4   8   7     5568.29     5640.88    238.57 o 
  -3   8   7        1.80       -2.66     60.07 o 
  -2   8   7     5396.01     5471.86    117.02 o 
  -1   8   7      323.17      303.94     59.44 o 
   1   8   7       12.13       40.67     80.25 o 
   2   8   7     8566.85     7930.36     98.85 o 
   3   8   7      148.95      132.53     33.19 o 
   4   8   7      943.27      990.05     81.53 o 
   5   8   7      291.43      329.89     69.18 o 
   6   8   7     1679.18     1808.85    138.16 o 
   7   8   7      712.46      707.80    146.96 o 
   8   8   7      557.57      523.09    183.44 o 
   9   8   7      517.06      438.90    293.62 o 
 -10   9   7      986.17     1135.59    474.48 o 
  -9   9   7      225.48      387.81    365.75 o 
  -8   9   7     1419.20     1051.62    206.57 o 
  -7   9   7      391.90      507.18    221.52 o 
  -6   9   7     3177.07     3283.03    215.57 o 
  -5   9   7      111.53       74.62    154.56 o 
  -4   9   7      180.80      203.06    109.66 o 
  -3   9   7     4108.99     4066.80     95.31 o 
  -2   9   7      150.90       91.04     63.56 o 
  -1   9   7      110.92       97.55     71.26 o 
   1   9   7     5204.19     5281.07    197.43 o 
   2   9   7       26.22       33.46     32.49 o 
   3   9   7     2396.37     2234.65     48.64 o 
   4   9   7     2753.01     3029.57    181.23 o 
   5   9   7      335.86      252.15     66.74 o 
   6   9   7      647.21      599.61    106.52 o 
   7   9   7     2129.45     2283.63    149.07 o 
   8   9   7      710.10      581.12    189.82 o 
   9   9   7       16.30     -119.66    397.85 o 
 -10  10   7      158.30      150.81    525.01 o 
  -9  10   7     1033.06     1173.45    372.17 o 
  -8  10   7      614.28      492.47    293.32 o 
  -7  10   7       39.64      113.42    257.97 o 
  -6  10   7      195.70      168.80    164.42 o 
  -5  10   7     2311.72     2639.13    196.17 o 
  -4  10   7     1487.58     1437.52    143.92 o 
  -3  10   7       31.24       22.59     68.86 o 
  -2  10   7      465.70      434.04     75.11 o 
  -1  10   7      596.68      459.71     72.89 o 
   0  10   7     2440.69     2508.19    149.24 o 
   1  10   7     8509.98     8349.78    252.02 o 
   2  10   7    11105.17    11680.69    167.46 o 
   3  10   7        9.60       24.19     60.29 o 
   4  10   7      166.75      146.30     90.98 o 
   5  10   7      758.18      782.23     75.64 o 
   6  10   7      951.24      822.04    114.74 o 
   7  10   7        8.07        5.80    198.11 o 
   8  10   7      160.99      133.44    187.07 o 
 -10  11   7      228.25      585.71    571.47 o 
  -9  11   7       35.66       99.96    397.36 o 
  -8  11   7        2.28        3.44     97.62 o 
  -7  11   7     4574.67     4777.02    275.02 o 
  -6  11   7        9.83      -17.52    101.37 o 
  -5  11   7       90.43       73.37    187.57 o 
  -4  11   7      310.93      271.42    164.26 o 
  -3  11   7     1182.08     1181.12     78.00 o 
  -2  11   7       16.24       47.69     86.91 o 
  -1  11   7     3557.01     3627.20    167.86 o 
   0  11   7     2226.53     2153.54    151.43 o 
   1  11   7     9578.02     9926.37    286.28 o 
   2  11   7      341.14      289.72     62.56 o 
   3  11   7     1282.27     1255.33     96.25 o 
   4  11   7      230.68      263.94     78.73 o 
   5  11   7      771.09      679.68     89.96 o 
   6  11   7       63.15       -5.38     70.53 o 
   7  11   7     3417.62     3771.13    581.48 o 
   8  11   7      411.77      366.59    210.77 o 
  -9  12   7     2831.58     3447.29    418.16 o 
  -8  12   7       75.96      157.53    335.56 o 
  -7  12   7      175.52      118.74    277.21 o 
  -6  12   7      613.02      371.54    238.41 o 
  -5  12   7     2695.15     2778.51    199.62 o 
  -4  12   7      483.59      511.24    150.65 o 
  -3  12   7        0.68        4.17     83.85 o 
  -2  12   7      500.19      474.65     85.13 o 
  -1  12   7      931.34     1029.10    100.90 o 
   0  12   7       21.20      -10.91     40.71 o 
   1  12   7    16490.21    14533.34   1394.58 o 
   2  12   7      159.17      279.03     63.63 o 
   3  12   7     2802.44     2860.37     99.58 o 
   4  12   7       59.21       38.08     77.02 o 
   5  12   7     2977.53     2831.98    141.25 o 
   6  12   7      134.23       71.77    124.10 o 
   7  12   7       43.49       65.08    144.60 o 
   8  12   7       28.49      -17.59    163.83 o 
  -9  13   7      215.75      298.33    488.87 o 
  -8  13   7      646.37      501.23    379.52 o 
  -7  13   7      986.55     1279.52    257.66 o 
  -6  13   7     1654.28     1653.25    199.93 o 
  -5  13   7      577.51      450.23    201.96 o 
  -4  13   7      685.08      582.89    166.29 o 
  -3  13   7     9506.77     9889.48    191.75 o 
  -2  13   7      724.02      825.06    136.88 o 
  -1  13   7     4261.05     4340.87    127.74 o 
   0  13   7       40.61       20.13     81.61 o 
   1  13   7     6011.99     5839.87    243.11 o 
   2  13   7      609.62      596.14     75.41 o 
   3  13   7     3120.70     3208.19    110.01 o 
   4  13   7       28.23        1.42     57.02 o 
   5  13   7      146.56      107.49     98.98 o 
   6  13   7      248.88      213.13    112.63 o 
   7  13   7     2325.92     2494.91    167.99 o 
   8  13   7       65.66      106.84    239.04 o 
  -9  14   7      222.12      100.90    467.44 o 
  -8  14   7      279.97      339.94    355.43 o 
  -7  14   7       35.69      100.12    281.59 o 
  -6  14   7       96.46      142.83    265.79 o 
  -5  14   7     3875.45     4046.92    251.08 o 
  -4  14   7     1649.32     1603.50    172.24 o 
  -3  14   7      268.03      199.93    160.66 o 
  -2  14   7      973.46     1067.70    148.30 o 
  -1  14   7     2577.41     2551.52    136.88 o 
   0  14   7      242.20      212.73     76.05 o 
   1  14   7     5012.16     4776.40    238.41 o 
   2  14   7      425.45      444.39     80.82 o 
   3  14   7     1277.13     1269.18     87.82 o 
   4  14   7       11.94        5.75     98.61 o 
   5  14   7     1780.47     1946.77    111.35 o 
   6  14   7      849.70      715.97    133.77 o 
   7  14   7        1.92       38.42    107.76 o 
   8  14   7      263.79      230.39    297.29 o 
  -9  15   7       85.95      -23.94    155.97 o 
  -8  15   7       48.82       12.19    211.78 o 
  -7  15   7      472.12      413.31    340.10 o 
  -6  15   7      796.14      697.87    246.86 o 
  -5  15   7     1905.12     1704.09    236.85 o 
  -4  15   7       79.96      113.89    200.87 o 
  -3  15   7     4364.47     4440.37    236.85 o 
  -2  15   7        3.82       77.91    166.61 o 
  -1  15   7     2282.64     2182.79    139.07 o 
   0  15   7     1360.12     1368.22    157.22 o 
   1  15   7     2890.77     2910.71    205.40 o 
   2  15   7     2330.55     2182.07    140.66 o 
   3  15   7      583.10      507.45     94.21 o 
   4  15   7      202.96      105.17    103.60 o 
   5  15   7       99.94       65.44    112.79 o 
   6  15   7      178.63      212.88    149.36 o 
   7  15   7     1967.40     2092.81    185.81 o 
  -7  16   7        0.18       29.88    347.76 o 
  -6  16   7        3.68       -7.04    232.16 o 
  -5  16   7     3450.94     3344.82    248.27 o 
  -4  16   7     1681.49     1408.26    220.42 o 
  -3  16   7     1255.04     1317.22    182.72 o 
  -2  16   7     4241.19     4337.59    233.09 o 
  -1  16   7      567.13      567.25    148.77 o 
   0  16   7      177.23      339.79    130.94 o 
   1  16   7      943.42      969.79    121.67 o 
   2  16   7     1473.70     1380.87    104.35 o 
   3  16   7     1239.88     1165.34    115.07 o 
   4  16   7       65.99      112.05     87.30 o 
   5  16   7      957.98      945.46    126.69 o 
   6  16   7      237.12      222.36    152.52 o 
   7  16   7       45.24       31.32    197.66 o 
  -7  17   7        4.02       -8.76    369.20 o 
  -6  17   7      237.72      283.94    241.85 o 
  -5  17   7       74.57       57.57    273.14 o 
  -4  17   7     2913.27     2692.00    232.78 o 
  -3  17   7     1571.77     1567.68    209.00 o 
  -2  17   7       43.97        8.92    149.87 o 
  -1  17   7      599.77      421.60    178.50 o 
   0  17   7     1400.14     1252.61    169.27 o 
   1  17   7      273.42      275.12    103.38 o 
   2  17   7       88.97       92.22    106.00 o 
   3  17   7     1247.51     1072.53    107.44 o 
   4  17   7      981.74      857.73     99.51 o 
   5  17   7        0.29       69.27    145.26 o 
   6  17   7     2387.88     2533.85    167.42 o 
   7  17   7      556.45      527.90    224.15 o 
  -7  18   7       10.24     -120.46    324.61 o 
  -6  18   7     2319.01     2857.20    284.09 o 
  -5  18   7      650.63      554.42    297.39 o 
  -4  18   7      309.04      293.95    227.78 o 
  -3  18   7      197.27      310.22    209.00 o 
  -2  18   7     1858.69     1923.11    204.62 o 
  -1  18   7      139.58      128.75    168.17 o 
   0  18   7       25.54      140.80    189.13 o 
   1  18   7      951.95      958.87    105.10 o 
   2  18   7     2040.07     2097.72    110.91 o 
   3  18   7      470.61      343.82    116.08 o 
   4  18   7      258.57      286.02    108.71 o 
   5  18   7        0.60       -2.91    106.41 o 
   6  18   7     1068.38     1104.18    183.40 o 
   7  18   7       40.76        4.46    194.11 o 
  -6  19   7      207.92      256.25    363.10 o 
  -5  19   7      170.76      144.86    274.86 o 
  -4  19   7     2031.08     2393.52    236.38 o 
  -3  19   7      681.03      429.89    236.54 o 
  -2  19   7      178.30      126.25    216.82 o 
  -1  19   7      188.90       77.44    163.48 o 
   0  19   7     3140.34     3199.83    222.14 o 
   1  19   7       54.26       48.57    112.14 o 
   2  19   7      119.23      122.83    126.36 o 
   3  19   7        5.59       29.70     60.55 o 
   4  19   7     1025.93     1152.20    118.19 o 
   5  19   7      153.51       81.76    158.71 o 
   6  19   7     1119.94     1071.92    187.88 o 
   7  19   7       87.72      110.45    407.68 o 
  -6  20   7     1043.63     1301.89    399.70 o 
  -5  20   7        6.58      -44.59    228.87 o 
  -4  20   7     1724.55     1833.47    282.37 o 
  -3  20   7      251.95      175.99    216.98 o 
  -2  20   7      621.22      684.73    201.96 o 
  -1  20   7      505.80      483.87    180.22 o 
   0  20   7     1774.81     1362.83    138.02 o 
   1  20   7       14.54       50.96    108.93 o 
   2  20   7     5928.47     6094.72    179.36 o 
   3  20   7      262.25      182.83    144.03 o 
   4  20   7        8.32        1.00     26.90 o 
   5  20   7       19.42      -10.44    182.65 o 
   6  20   7      317.44      314.87    213.90 o 
   7  20   7       52.72       27.53    438.19 o 
  -6  21   7      262.45      246.70    355.27 o 
  -5  21   7       25.59      124.84    353.40 o 
  -4  21   7      650.01      407.99    306.31 o 
  -3  21   7       77.91       43.02    276.58 o 
  -2  21   7        6.64      -30.35    164.26 o 
  -1  21   7      446.09      479.49    188.82 o 
   0  21   7     3736.47     3790.48    148.79 o 
   1  21   7      404.92      434.81    143.46 o 
   2  21   7       17.68       10.93    138.80 o 
   3  21   7      325.76      243.56    145.56 o 
   4  21   7     1592.53     1615.77    160.52 o 
   5  21   7        1.15      -14.18    184.59 o 
   6  21   7      570.92      551.43    273.73 o 
  -5  22   7      753.80      483.24    380.62 o 
  -4  22   7      467.16      424.58    269.70 o 
  -3  22   7       69.62       40.20    316.79 o 
  -2  22   7       92.37       47.40    233.72 o 
  -1  22   7      197.53      129.70    165.92 o 
   0  22   7       70.40      123.09    147.80 o 
   1  22   7     2540.70     2509.17    146.55 o 
   2  22   7     3108.52     3003.89    158.01 o 
   3  22   7       83.44      131.94    168.79 o 
   4  22   7       22.16      -19.23     91.79 o 
   5  22   7      287.06      431.97    212.77 o 
   6  22   7      237.78      208.69    406.74 o 
  -4  23   7      841.23      799.72    367.63 o 
  -3  23   7      330.04      332.12    335.09 o 
  -2  23   7       55.37       47.24    257.97 o 
  -1  23   7      383.56      287.70    189.92 o 
   0  23   7      479.67      478.10    157.95 o 
   1  23   7      667.69      635.04    161.56 o 
   2  23   7       12.76       -9.21    181.04 o 
   3  23   7     1788.77     1910.36    182.15 o 
   4  23   7      185.43      253.49    204.65 o 
   5  23   7       95.56       44.82    135.69 o 
   6  23   7      323.20      228.71    441.47 o 
  -4  24   7       99.31      113.89    420.51 o 
  -3  24   7      206.19      162.23    391.10 o 
  -2  24   7      106.20       29.41    329.30 o 
  -1  24   7        2.15        6.52    103.16 o 
   0  24   7        0.71       -1.23    176.58 o 
   1  24   7      313.86      375.84    180.66 o 
   2  24   7      461.28      531.64    195.63 o 
   3  24   7      577.38      756.67    206.50 o 
   4  24   7        0.39      -16.62    141.91 o 
   5  24   7      662.28      766.92    297.85 o 
  -3  25   7     1349.93     1557.66    432.55 o 
  -2  25   7      237.80      244.83    388.13 o 
  -1  25   7      581.90      530.47    221.17 o 
   0  25   7       84.52       83.98    232.18 o 
   1  25   7      905.23      676.43    189.55 o 
   2  25   7       25.72        1.27    218.35 o 
   3  25   7      947.22     1193.19    292.67 o 
   4  25   7       13.10       16.68    248.15 o 
   5  25   7        5.30      -22.06    671.44 o 
  -1  26   7      466.60      387.50    434.27 o 
   0  26   7       80.96       31.77    272.98 o 
   1  26   7      894.48      909.69    214.86 o 
   2  26   7      134.12      209.12    226.94 o 
   3  26   7      146.99      265.01    447.57 o 
  -1  27   7       70.93       97.46    406.74 o 
   0  27   7      249.52      197.58    395.01 o 
   1  27   7      343.77      341.04    444.76 o 
   2  27   7       96.89      157.69    451.64 o 
   3  27   7      128.15      105.28    468.38 o 
   1  28   7      546.14      399.86    481.05 o 
   2  28   7       22.50        2.03    489.03 o 
  -8   0   8     2139.00     2244.69    172.49 o 
  -6   0   8       37.89       60.10    106.76 o 
  -4   0   8     5127.14     5137.61    123.00 o 
  -2   0   8     2328.89     2100.35    110.45 o 
   0   0   8       50.35       58.51     43.18 o 
   2   0   8    18846.94    18727.43    178.21 o 
   4   0   8        2.12       40.12     65.66 o 
   6   0   8     5518.04     6108.92    164.64 o 
   8   0   8      429.94      185.69    188.28 o 
  -9   1   8      154.34      295.04    316.16 o 
  -8   1   8      265.32      243.23    172.46 o 
  -7   1   8      288.37      240.85     97.07 o 
  -6   1   8     7247.20     7182.85    136.52 o 
  -5   1   8      270.44      215.90     63.32 o 
  -4   1   8     4446.75     4321.64    100.79 o 
  -3   1   8     1146.40     1220.83     48.43 o 
  -2   1   8      122.32       52.59     64.73 o 
  -1   1   8     4148.02     4279.00    174.43 o 
   0   1   8    26393.74    26598.22    230.61 o 
   1   1   8      395.56      387.41     31.15 o 
   2   1   8      214.50      295.83     37.33 o 
   3   1   8      892.95      841.62     58.18 o 
   4   1   8     4201.68     4128.36     65.59 o 
   5   1   8      822.01      809.88     52.08 o 
   6   1   8      771.67      738.21     75.24 o 
   7   1   8      601.30      476.48     92.49 o 
   8   1   8      777.08      608.71    149.83 o 
   9   1   8       45.32       43.07    215.88 o 
  -9   2   8      717.85      834.76    314.44 o 
  -8   2   8     1085.30     1123.76    173.84 o 
  -7   2   8      127.94      164.63    114.66 o 
  -6   2   8     1587.50     1458.67     95.08 o 
  -5   2   8     3102.22     3207.66    100.97 o 
  -4   2   8     5147.34     5023.32    118.75 o 
  -3   2   8      155.44      116.23     47.12 o 
  -2   2   8     4160.08     3863.89    145.64 o 
  -1   2   8     7617.25     8224.00    174.43 o 
   0   2   8     1630.15     1592.75     43.65 o 
   1   2   8     4271.99     4137.53     69.33 o 
   2   2   8     6254.82     5747.74     89.94 o 
   3   2   8     1388.34     1340.09     49.32 o 
   4   2   8      542.02      478.04     35.00 o 
   5   2   8     3170.47     3165.02     59.57 o 
   6   2   8     3910.39     3914.96     97.29 o 
   7   2   8      189.62      102.30    105.44 o 
   8   2   8      173.26       21.51     74.04 o 
   9   2   8       21.03       60.97    369.92 o 
  10   2   8       89.43      136.26    505.14 o 
  -9   3   8       15.13       76.81    322.11 o 
  -8   3   8       74.39       30.81    202.37 o 
  -7   3   8       38.25       42.58    144.17 o 
  -6   3   8      402.63      425.07    116.62 o 
  -5   3   8     2564.14     2262.64    158.94 o 
  -4   3   8     2812.40     2805.82     99.76 o 
  -3   3   8     1459.13     1466.16     48.32 o 
  -2   3   8       18.34       25.66     56.63 o 
  -1   3   8     1744.73     1759.69     79.56 o 
   0   3   8     5677.87     4959.83     55.32 o 
   1   3   8     2989.78     2855.14     46.46 o 
   2   3   8     3191.75     2971.18     66.85 o 
   3   3   8     1750.56     1840.75     55.01 o 
   4   3   8     3178.42     3145.11     69.47 o 
   5   3   8     1673.88     1671.84     48.32 o 
   6   3   8     3043.67     3012.21     95.34 o 
   7   3   8     2976.47     3114.97    119.05 o 
   8   3   8      799.22      730.19    193.96 o 
   9   3   8       25.31       36.38    257.11 o 
  10   3   8       94.07      150.34    504.83 o 
  -9   4   8      881.34      801.59    337.44 o 
  -8   4   8      206.71      122.09    181.29 o 
  -7   4   8      121.22       35.73    140.28 o 
  -6   4   8     1850.28     1720.13    116.54 o 
  -5   4   8     6917.00     6927.34    171.43 o 
  -4   4   8      701.18      686.76     60.44 o 
  -3   4   8      655.84      671.05     55.83 o 
  -2   4   8     2181.08     2063.51     43.98 o 
  -1   4   8     3214.99     3002.98     84.62 o 
   0   4   8     6605.07     6847.49    168.81 o 
   1   4   8     9271.33     9368.96     85.85 o 
   2   4   8     1601.82     1498.88     54.15 o 
   3   4   8     1225.24     1152.15     32.10 o 
   4   4   8     2822.32     2697.91     52.35 o 
   5   4   8    10492.30    10185.01    132.59 o 
   6   4   8     1168.60     1041.43     61.72 o 
   7   4   8      586.78      647.75    122.76 o 
   8   4   8      693.25      744.07    166.84 o 
   9   4   8     1012.88      814.17    259.78 o 
  -9   5   8      927.50      737.77    350.11 o 
  -8   5   8       20.69      -29.20    108.39 o 
  -7   5   8       14.85        1.30    120.52 o 
  -6   5   8       21.76      -12.64    116.92 o 
  -5   5   8       62.97       -5.14     42.27 o 
  -4   5   8     1157.94     1094.60    101.37 o 
  -3   5   8    12420.83    12529.06    163.74 o 
  -2   5   8       67.98       69.49     49.54 o 
  -1   5   8     5877.00     5858.16    118.31 o 
   0   5   8     2014.02     2068.38     66.25 o 
   1   5   8     4641.09     4600.68     81.04 o 
   2   5   8      125.86       89.18     61.56 o 
   3   5   8     1171.22     1105.04     34.12 o 
   4   5   8        6.68       12.23     44.33 o 
   5   5   8      161.16      150.00     58.56 o 
   6   5   8      295.39      241.09     74.86 o 
   7   5   8     5178.26     5538.38    178.97 o 
   8   5   8     1524.61     1484.63    171.88 o 
   9   5   8        0.16       18.51    253.01 o 
  -9   6   8      230.46      127.97    346.67 o 
  -8   6   8       64.08       38.10    189.37 o 
  -7   6   8       13.44      -44.86    142.80 o 
  -6   6   8      495.49      366.28    122.32 o 
  -5   6   8     7582.87     7463.55    241.39 o 
  -4   6   8      764.88      759.82     89.21 o 
  -3   6   8      637.03      630.48     63.58 o 
  -2   6   8      561.44      612.15     89.01 o 
  -1   6   8    12242.58    12127.61    247.33 o 
   0   6   8      288.09      239.04     63.51 o 
   1   6   8     4164.71     4162.69    167.86 o 
   2   6   8     1039.74      999.64     67.42 o 
   3   6   8      300.37      225.33     32.98 o 
   4   6   8      387.71      362.09     38.57 o 
   5   6   8     7463.16     7467.02    107.11 o 
   6   6   8        9.35        5.55     16.79 o 
   7   6   8      165.80      244.35    137.10 o 
   8   6   8      236.80      238.37    176.03 o 
   9   6   8      695.56      768.49    275.71 o 
  -9   7   8      850.17     1135.12    381.87 o 
  -8   7   8      160.12      118.77    199.17 o 
  -7   7   8     2000.40     2072.29    159.74 o 
  -6   7   8      599.47      405.80    175.99 o 
  -4   7   8     5977.48     6250.73    148.94 o 
  -3   7   8     8718.15     8818.82    173.65 o 
  -2   7   8       10.12       -6.41    170.21 o 
  -1   7   8     1935.10     1856.78    108.26 o 
   0   7   8      382.98      404.55     68.99 o 
   2   7   8        7.25       46.45     66.73 o 
   3   7   8     1560.34     1420.18     44.38 o 
   4   7   8       64.63       79.65     43.22 o 
   5   7   8       25.65       42.73     57.45 o 
   6   7   8       25.09       59.78    101.35 o 
   7   7   8     5690.56     5945.74    183.96 o 
   8   7   8       24.66        6.91     32.33 o 
   9   7   8        3.54      -77.15    299.10 o 
  -9   8   8      163.38      193.05    367.32 o 
  -8   8   8      201.88      196.78    209.00 o 
  -7   8   8       56.42      -32.64    127.51 o 
  -6   8   8      296.85      234.66    186.48 o 
  -5   8   8     6037.52     5577.05    260.16 o 
  -4   8   8     1052.38     1096.01    146.74 o 
  -3   8   8        9.15        1.10     16.90 o 
  -2   8   8     1023.46     1035.78     98.87 o 
  -1   8   8     5404.22     5522.19    127.59 o 
   0   8   8     4657.45     4471.50    153.00 o 
   2   8   8      340.63      299.89     86.82 o 
   3   8   8     2211.94     2057.37     62.10 o 
   4   8   8      882.35      863.48     44.73 o 
   5   8   8     1115.44     1185.60     67.44 o 
   6   8   8      123.29      130.04    104.03 o 
   7   8   8      644.43      574.00    144.94 o 
   8   8   8      206.04      234.72    186.55 o 
   9   8   8      245.47      304.30    304.78 o 
  -9   9   8      200.07      465.09    387.03 o 
  -8   9   8       29.90      -12.49    202.06 o 
  -7   9   8     5700.54     5933.73    284.88 o 
  -5   9   8     1841.89     1380.26    179.75 o 
  -4   9   8      884.91      840.86    121.40 o 
  -3   9   8      164.06      234.50    108.73 o 
  -2   9   8      657.07      661.19     74.22 o 
  -1   9   8     2972.55     2954.36    101.58 o 
   0   9   8     7599.84     7255.49    202.28 o 
   1   9   8     7991.35     7856.68    237.16 o 
   2   9   8      106.02      137.32     67.82 o 
   3   9   8     1237.88     1309.90     40.77 o 
   4   9   8     1036.20      977.95     63.41 o 
   5   9   8       53.99       55.80     73.50 o 
   6   9   8      935.44      964.37    115.70 o 
   7   9   8     1194.83     1190.36    143.39 o 
   8   9   8      395.04      362.68    179.61 o 
   9   9   8       12.43        5.16    441.94 o 
  -9  10   8      128.49      143.92    389.22 o 
  -8  10   8      677.61      737.35    224.44 o 
  -7  10   8        0.11       43.65    267.20 o 
  -6  10   8     1574.63     1494.46    222.14 o 
  -5  10   8     4026.67     4357.77    244.83 o 
  -4  10   8      284.36      256.25    152.68 o 
  -3  10   8       20.04       17.25     76.63 o 
  -2  10   8      643.14      503.42     77.95 o 
  -1  10   8     1878.12     1637.92    114.51 o 
   0  10   8      259.62      317.26     91.36 o 
   1  10   8     2364.85     2258.04    145.96 o 
   2  10   8     5575.90     5581.01    199.62 o 
   3  10   8     1874.79     1770.78     54.91 o 
   4  10   8      940.09      900.32    102.79 o 
   5  10   8      620.67      622.23     82.25 o 
   6  10   8     2336.69     2227.60     96.28 o 
   7  10   8      433.65      324.23    199.17 o 
   8  10   8       59.58       74.18    211.33 o 
   9  10   8       17.31      228.87    430.99 o 
  -9  11   8       31.22      112.95    407.37 o 
  -8  11   8      533.61      510.93    325.55 o 
  -7  11   8     1537.35     1371.97    257.19 o 
  -6  11   8     4013.61     4656.25    282.22 o 
  -5  11   8      267.71      253.43    199.93 o 
  -4  11   8        6.04       49.12    167.08 o 
  -3  11   8      169.54      163.17     89.09 o 
  -2  11   8      236.92      162.30     89.29 o 
  -1  11   8       71.82       68.83     98.71 o 
   1  11   8     1718.29     1585.82    138.92 o 
   2  11   8      556.84      456.81     75.70 o 
   3  11   8      125.10       97.21     69.34 o 
   4  11   8     5550.82     5688.07    180.55 o 
   5  11   8      117.59       39.65     33.58 o 
   6  11   8     1343.78     1427.57    104.97 o 
   7  11   8      269.18      242.07    223.41 o 
   8  11   8     1033.98      964.42    214.50 o 
  -9  12   8       10.12      113.26    439.12 o 
  -8  12   8     1174.14     1312.21    341.04 o 
  -7  12   8       28.64      129.53    257.19 o 
  -6  12   8     1874.43     2099.26    209.00 o 
  -5  12   8      122.38      120.30    214.79 o 
  -4  12   8     4869.19     5302.35    253.43 o 
  -3  12   8      248.49      263.13    150.03 o 
  -2  12   8      581.81      543.00    112.64 o 
  -1  12   8     1798.74     1785.13    133.44 o 
   1  12   8        0.21       56.32    115.14 o 
   2  12   8    10748.46    11144.09    180.56 o 
   3  12   8      262.20      164.65     78.09 o 
   4  12   8     1793.06     1822.91     86.49 o 
   5  12   8        0.23      -19.81     68.72 o 
   6  12   8     2887.00     3205.39    120.98 o 
   7  12   8        8.64      123.26    229.08 o 
   8  12   8      190.21      230.67    227.92 o 
  -9  13   8       89.58      -24.25    150.65 o 
  -8  13   8      278.62      244.51    366.38 o 
  -7  13   8       49.33      102.78    305.68 o 
  -6  13   8     2530.38     2557.15    247.96 o 
  -5  13   8     1055.79      657.04    169.11 o 
  -4  13   8     1540.84     1312.37    178.50 o 
  -3  13   8        0.20      -28.16    102.94 o 
  -2  13   8      247.08      154.72    146.43 o 
  -1  13   8       93.04       70.05     93.18 o 
   0  13   8    11244.02    10941.05    181.70 o 
   1  13   8      350.40      326.79     43.19 o 
   2  13   8       53.24       77.02     82.77 o 
   3  13   8      287.24      369.99     86.66 o 
   4  13   8      889.52      847.36     95.00 o 
   5  13   8      529.05      569.95    102.62 o 
   6  13   8      544.65      609.92    115.52 o 
   7  13   8        5.45       -0.34     80.94 o 
   8  13   8     1488.12     1585.84    229.85 o 
  -9  14   8      183.98      270.17    501.70 o 
  -8  14   8      447.78      523.60    424.11 o 
  -7  14   8      377.87      323.20    241.85 o 
  -6  14   8     1741.35     1669.67    219.01 o 
  -5  14   8       89.81       80.41    230.28 o 
  -4  14   8     2805.49     2875.66    209.32 o 
  -3  14   8       23.59       23.31    163.64 o 
  -2  14   8     1576.50     1550.31    142.36 o 
  -1  14   8        1.18      -13.31     65.86 o 
   0  14   8     1035.09      985.41    145.02 o 
   1  14   8     2336.67     2354.72    182.56 o 
   2  14   8     2901.86     3085.09    112.67 o 
   3  14   8      800.97      645.49     94.65 o 
   4  14   8     1098.48      880.42    100.01 o 
   5  14   8       82.27       91.83    118.72 o 
   6  14   8     1240.84     1374.34    122.36 o 
   7  14   8        3.42      -22.98    245.65 o 
  -8  15   8       44.82     -100.75    265.01 o 
  -7  15   8      354.08      269.86    327.11 o 
  -6  15   8      191.08      220.74    298.02 o 
  -5  15   8      232.12      220.58    239.51 o 
  -4  15   8     2784.50     2624.73    216.98 o 
  -3  15   8      868.53      885.60    191.32 o 
  -2  15   8     1260.71     1210.37    137.51 o 
  -1  15   8      194.06      186.16    155.19 o 
   0  15   8     8589.58     8562.07    313.66 o 
   1  15   8       69.70      132.97    154.87 o 
   2  15   8      262.55      276.23     87.51 o 
   3  15   8      297.51      277.07    101.40 o 
   4  15   8      318.65      245.94    109.56 o 
   5  15   8        1.23      -74.28    131.73 o 
   6  15   8     2188.66     2205.25    146.81 o 
   7  15   8      334.86      285.97    252.47 o 
  -7  16   8       92.29       63.36    378.27 o 
  -6  16   8     1800.14     1689.23    317.88 o 
  -5  16   8     1719.64     1474.59    213.07 o 
  -4  16   8      951.17      747.00    236.07 o 
  -3  16   8      259.51      224.18    208.22 o 
  -2  16   8      917.44      992.76    168.17 o 
  -1  16   8     7488.89     7758.60    292.70 o 
   0  16   8      693.28      583.36    163.95 o 
   1  16   8     1063.93      860.73    142.20 o 
   2  16   8      367.11      325.40    101.81 o 
   3  16   8       42.92       31.14    104.85 o 
   4  16   8        5.33        0.64     12.86 o 
   5  16   8      505.76      537.03    133.76 o 
   6  16   8     1005.39      863.32    162.60 o 
   7  16   8      199.74      246.03    312.08 o 
  -7  17   8      580.45      926.28    409.24 o 
  -6  17   8      726.56      706.01    326.80 o 
  -5  17   8       16.92       71.34    232.47 o 
  -4  17   8      172.93      224.96    249.52 o 
  -3  17   8     1789.69     2003.05    212.60 o 
  -2  17   8      232.79      227.78    196.96 o 
  -1  17   8       32.83       36.76    174.90 o 
   0  17   8     3182.60     3167.42    213.23 o 
   1  17   8     2750.91     2700.78    144.55 o 
   2  17   8      224.23      240.53    108.97 o 
   3  17   8       50.51      100.55    111.47 o 
   4  17   8        6.50      -17.66    126.38 o 
   5  17   8        1.15      -12.43    132.15 o 
   6  17   8       46.97       99.79    222.67 o 
   7  17   8     2539.25     3201.45    288.58 o 
  -7  18   8       67.80      -87.14    390.63 o 
  -6  18   8       72.76      168.33    358.56 o 
  -5  18   8     1533.12     1635.57    271.73 o 
  -4  18   8      858.47      945.36    261.72 o 
  -3  18   8       44.63        7.82    219.64 o 
  -2  18   8      161.61      130.94    179.12 o 
  -1  18   8     2335.26     2103.01    176.15 o 
   0  18   8     1458.28     1428.45    182.25 o 
   1  18   8      121.25      119.46    105.76 o 
   2  18   8     1186.08     1145.83    120.27 o 
   3  18   8      468.30      480.03    130.39 o 
   4  18   8      184.28      146.89    135.35 o 
   5  18   8     1007.14     1113.17    162.85 o 
   6  18   8       34.09      155.28    257.50 o 
  -6  19   8       26.64       64.77    365.13 o 
  -5  19   8      332.68      521.72    330.87 o 
  -4  19   8      249.84      212.60    220.42 o 
  -3  19   8     2229.85     2071.72    259.85 o 
  -2  19   8       26.06       16.90    231.22 o 
  -1  19   8      993.83      846.34    212.29 o 
   0  19   8       10.49       -5.32     59.45 o 
   1  19   8     3640.96     3698.36    140.16 o 
   2  19   8      139.49      100.89    125.81 o 
   3  19   8      540.03      518.29    137.53 o 
   4  19   8       20.82      -33.14    111.55 o 
   5  19   8      119.58       88.97    173.27 o 
   6  19   8      224.84      272.44    257.63 o 
  -6  20   8        9.73      -71.18    768.12 o 
  -5  20   8     3135.83     3582.77    304.90 o 
  -4  20   8        3.18       46.78    303.02 o 
  -3  20   8       23.27       65.55    227.62 o 
  -2  20   8      101.60      107.63    246.55 o 
  -1  20   8      513.27      499.20    233.41 o 
   0  20   8      362.90      240.91    155.56 o 
   1  20   8     2185.56     1972.01    134.10 o 
   2  20   8      155.79      186.57    140.98 o 
   3  20   8      830.29      830.50    150.79 o 
   4  20   8      597.94      488.73    158.77 o 
   5  20   8     2019.73     2245.20    178.86 o 
   6  20   8       12.53       -3.21     65.25 o 
  -5  21   8      348.91      428.33    373.42 o 
  -4  21   8      113.84      190.86    263.60 o 
  -3  21   8      259.11      379.52    309.44 o 
  -2  21   8      798.97      695.53    239.66 o 
  -1  21   8      816.16      556.77    262.50 o 
   0  21   8      734.71      684.61    161.64 o 
   1  21   8     1906.33     1978.67    149.61 o 
   2  21   8      400.50      342.66    150.27 o 
   3  21   8      315.45      351.29    159.71 o 
   4  21   8       39.22       21.47     54.65 o 
   5  21   8       40.89       88.97    192.10 o 
   6  21   8       38.24        3.75    310.69 o 
  -5  22   8     1375.48     1703.93    364.50 o 
  -4  22   8      446.71      316.16    368.88 o 
  -3  22   8       51.92       78.53    328.52 o 
  -2  22   8      160.86      124.21    255.46 o 
  -1  22   8      296.83      295.04    274.39 o 
   0  22   8       89.68       90.91    141.14 o 
   1  22   8      858.77      852.17    150.41 o 
   2  22   8      805.93      854.92    169.31 o 
   3  22   8     1263.75     1426.54    214.42 o 
   4  22   8       13.78       75.18    196.17 o 
   5  22   8      639.79      618.11    211.35 o 
   6  22   8      241.23      367.16    449.92 o 
  -4  23   8      214.18      -24.72    824.90 o 
  -3  23   8      163.86      280.34    353.24 o 
  -2  23   8       14.40       64.30    274.86 o 
  -1  23   8      905.37     1160.42    187.13 o 
   0  23   8     1605.95     1828.55    163.37 o 
   1  23   8      778.95      754.46    173.30 o 
   2  23   8        2.64      101.18    142.70 o 
   3  23   8       78.83      125.24    241.55 o 
   4  23   8      710.25      845.35    209.75 o 
   5  23   8       13.10      124.93    289.25 o 
   6  23   8       84.60       12.67    486.99 o 
  -3  24   8        4.64       12.36    360.90 o 
  -2  24   8       70.02      109.04    341.51 o 
  -1  24   8      265.03      377.32    226.78 o 
   0  24   8       67.59       84.99    191.89 o 
   1  24   8        1.79      -31.48    191.76 o 
   2  24   8     1210.83     1232.95    204.04 o 
   3  24   8        6.50        5.87    180.43 o 
   4  24   8        4.90        7.50     49.48 o 
   5  24   8      116.26      379.83    453.05 o 
  -2  25   8      121.43      242.32    404.39 o 
  -1  25   8       45.50       21.25    260.57 o 
   0  25   8     1403.94     1484.66    185.34 o 
   1  25   8      330.75      262.77    203.58 o 
   2  25   8       30.31      149.66    210.50 o 
   3  25   8       37.56       33.66    271.53 o 
   4  25   8      451.83      462.28    434.90 o 
  -1  26   8       71.69       42.25    278.76 o 
   0  26   8      240.70      494.82    422.39 o 
   1  26   8       70.06      126.04    285.31 o 
   2  26   8      377.22      469.88    289.47 o 
   3  26   8       20.20       27.06    481.83 o 
   0  27   8     1435.22     1595.05    425.20 o 
   1  27   8        0.37      -29.25    237.32 o 
   2  27   8      276.91       72.43    459.93 o 
  -7   0   9     1380.90     1302.69    142.53 o 
  -5   0   9     7479.46     7789.73    170.05 o 
  -3   0   9     5212.23     5122.13    217.14 o 
  -1   0   9     5144.19     4692.55    138.45 o 
   1   0   9    10175.20    10332.96    267.82 o 
   3   0   9     5130.11     5330.89    155.50 o 
   5   0   9     1905.04     1904.70    131.11 o 
   7   0   9     2185.85     2163.22    141.59 o 
   9   0   9       65.23      -10.36    367.64 o 
  -8   1   9      615.46      575.21    180.36 o 
  -7   1   9     4336.29     4683.21    154.55 o 
  -6   1   9     1542.59     1539.08     96.07 o 
  -5   1   9     2585.35     2492.15     94.84 o 
  -4   1   9      103.14      107.01     60.30 o 
  -3   1   9     6300.87     6356.98    181.32 o 
  -1   1   9      254.25      199.93     54.34 o 
   0   1   9      154.51      152.78     27.53 o 
   1   1   9    13554.50    13481.21    110.29 o 
   2   1   9      986.64      943.48     36.43 o 
   3   1   9     4910.58     5175.77    122.70 o 
   4   1   9     1614.55     1572.58     57.88 o 
   5   1   9     1609.50     1445.95     64.64 o 
   6   1   9      416.75      243.70     75.09 o 
   7   1   9     1598.39     1464.10     91.96 o 
   8   1   9        3.18       -5.90     84.35 o 
   9   1   9       21.94       -7.61    137.70 o 
  -8   2   9      351.55      424.86    187.41 o 
  -7   2   9      201.67      184.54    122.64 o 
  -6   2   9        0.76      -16.07     98.94 o 
  -5   2   9     7179.86     7376.39    146.47 o 
  -4   2   9      163.02      163.34     30.02 o 
  -3   2   9       89.63       45.00     46.30 o 
  -2   2   9      567.11      510.52     25.45 o 
  -1   2   9     8990.40     8617.32    301.54 o 
   0   2   9      842.06      844.76     36.97 o 
   1   2   9      284.50      262.55     19.34 o 
   2   2   9     8015.34     7349.04    286.97 o 
   3   2   9     1512.67     1480.65     60.14 o 
   4   2   9      636.98      503.44     33.52 o 
   5   2   9     3419.39     3365.44     91.58 o 
   6   2   9     2185.58     2087.12     78.23 o 
   7   2   9      518.51      408.39    100.51 o 
   8   2   9        8.30       23.66    155.79 o 
   9   2   9      217.68      308.46    281.27 o 
  10   2   9       13.38      -63.36    511.24 o 
  -8   3   9      500.02      553.25    187.95 o 
  -7   3   9      533.70      595.56    148.87 o 
  -6   3   9     2499.06     2412.90    161.52 o 
  -5   3   9        7.57       84.51     85.00 o 
  -4   3   9       12.66       44.88     65.93 o 
  -3   3   9      564.91      516.94     35.33 o 
  -2   3   9       44.54       98.98    116.39 o 
  -1   3   9       31.76       54.97     54.88 o 
   0   3   9    13143.74    12996.84    137.83 o 
   1   3   9    12020.82    12036.22     93.02 o 
   2   3   9      391.76      417.45     62.11 o 
   3   3   9      374.61      389.86     54.53 o 
   4   3   9     3998.35     3822.08     65.42 o 
   5   3   9      323.64      339.81     68.78 o 
   6   3   9      236.43      175.95     88.21 o 
   7   3   9     1548.41     1545.66    121.02 o 
   8   3   9       42.79       25.39     52.81 o 
   9   3   9      175.08      194.46    282.09 o 
  10   3   9      516.48      591.34    533.30 o 
  -8   4   9      156.82      186.94    194.66 o 
  -7   4   9       62.06       47.70    151.92 o 
  -6   4   9      765.82      575.50    121.18 o 
  -5   4   9     3950.43     3579.61    240.84 o 
  -4   4   9      151.25      137.45     78.19 o 
  -3   4   9      918.63      779.82     33.38 o 
  -2   4   9     7782.22     8131.34    146.30 o 
  -1   4   9     8176.22     7933.03    276.07 o 
   0   4   9     5543.48     5485.90     73.17 o 
   1   4   9      466.73      417.78     32.50 o 
   2   4   9     4487.08     4238.36     90.87 o 
   3   4   9      230.29      200.51     49.99 o 
   4   4   9      476.03      389.88     53.23 o 
   5   4   9     3339.65     3339.99     95.48 o 
   6   4   9     7785.20     7925.44    146.15 o 
   7   4   9       92.37       54.49     92.73 o 
   8   4   9      572.62      471.23    194.49 o 
   9   4   9      379.77      316.05    281.67 o 
  10   4   9        4.87       38.64    522.35 o 
  -8   5   9      166.57      179.57    194.22 o 
  -7   5   9      241.35      205.56    155.82 o 
  -6   5   9     4920.74     4991.35    164.29 o 
  -5   5   9       65.30        7.19    126.44 o 
  -4   5   9     3506.95     3523.26    106.72 o 
  -3   5   9      417.66      412.88     55.25 o 
  -2   5   9     4819.84     4702.95     80.88 o 
  -1   5   9     2045.22     2166.92     85.42 o 
   0   5   9    14307.21    13571.65    396.89 o 
   1   5   9      748.11      682.26     35.74 o 
   2   5   9      598.76      581.61     38.52 o 
   3   5   9       13.81        6.21      7.73 o 
   4   5   9      905.73      954.28     47.49 o 
   5   5   9      931.76      828.95     60.43 o 
   6   5   9      288.08      249.23     88.76 o 
   7   5   9      794.28      685.79    142.83 o 
   8   5   9     1251.50     1250.17    181.49 o 
   9   5   9        3.70       50.24    288.33 o 
  -8   6   9      254.68      351.21    207.90 o 
  -7   6   9        2.71       10.99    190.31 o 
  -6   6   9        1.22      -32.44     62.92 o 
  -5   6   9      113.50       63.12    105.20 o 
  -4   6   9     3020.17     3735.45    132.50 o 
  -3   6   9      363.02      333.24     64.88 o 
  -2   6   9    16784.54    16688.14    332.75 o 
  -1   6   9      446.35      426.93     57.51 o 
   0   6   9     3053.01     2884.27    116.86 o 
   1   6   9       25.05       42.61     55.04 o 
   2   6   9     2999.06     2901.23    113.90 o 
   3   6   9        8.54       13.21     31.16 o 
   4   6   9     1359.24     1320.12     40.78 o 
   5   6   9       19.33       47.98     54.17 o 
   6   6   9     5811.80     6095.23    179.35 o 
   7   6   9       67.09       21.92     77.58 o 
   8   6   9      403.27      410.16    195.95 o 
   9   6   9       11.60        0.56     44.59 o 
  -8   7   9      239.98      265.18    213.08 o 
  -7   7   9       85.53        7.16     53.68 o 
  -6   7   9     4310.48     4394.24    165.07 o 
  -4   7   9     2365.02     2349.95    143.06 o 
  -3   7   9     2915.48     2455.83     86.07 o 
  -2   7   9     2887.64     2819.19    148.30 o 
  -1   7   9     2223.88     2249.28    121.87 o 
   0   7   9    14603.95    14748.61    262.35 o 
   1   7   9      273.04      237.55     60.61 o 
   2   7   9      509.61      319.92    108.10 o 
   3   7   9      684.02      683.20     37.28 o 
   4   7   9     2359.21     2369.99     51.28 o 
   5   7   9        1.13       18.92     84.76 o 
   6   7   9     1017.98      857.72    277.68 o 
   7   7   9      518.80      548.10    149.69 o 
   8   7   9      479.89      552.66    190.50 o 
   9   7   9        0.80      -28.47    648.60 o 
  -8   8   9      612.29      749.48    216.71 o 
  -7   8   9      430.56      350.58    171.47 o 
  -6   8   9      613.46      646.88    188.51 o 
  -5   8   9     1009.22     1008.56    186.16 o 
  -4   8   9     6031.90     6012.52    150.14 o 
  -3   8   9      769.91      652.33     83.52 o 
  -2   8   9     1698.90     1621.18    123.74 o 
  -1   8   9     2949.25     2832.96    139.23 o 
   0   8   9      996.87      794.24     81.97 o 
   1   8   9       46.21       40.83     73.53 o 
   2   8   9     1513.55     1601.62    115.45 o 
   3   8   9       82.90       76.58     36.40 o 
   4   8   9        2.79       23.91     41.69 o 
   5   8   9       29.21        8.06     60.42 o 
   6   8   9     4412.19     4671.10    396.96 o 
   7   8   9        0.49      -16.46    139.73 o 
   8   8   9       28.88       14.01    201.20 o 
   9   8   9      121.88      246.08    443.04 o 
  -8   9   9       70.90       60.77    153.64 o 
  -7   9   9      205.34      195.52    190.92 o 
  -5   9   9       64.40       21.28    174.74 o 
  -4   9   9      124.26      130.31    153.31 o 
  -3   9   9     2091.67     1918.73    146.27 o 
  -2   9   9       21.74        5.63    671.44 o 
  -1   9   9       29.64       57.73    104.81 o 
   0   9   9     7136.90     7300.39    206.19 o 
   2   9   9      418.89      345.89    101.22 o 
   3   9   9      693.53      724.71     40.96 o 
   4   9   9     4836.20     5104.17     89.41 o 
   5   9   9      216.88      200.40    104.26 o 
   6   9   9      531.77      391.48    187.46 o 
   7   9   9      805.32      701.17    170.33 o 
   8   9   9      403.70      338.92    219.34 o 
   9   9   9        7.69       55.85    446.95 o 
  -8  10   9      918.33     1022.80    234.17 o 
  -7  10   9       65.29       42.39    269.23 o 
  -6  10   9      718.66      877.47    196.96 o 
  -5  10   9     4942.44     4559.57    250.30 o 
  -4  10   9     4464.66     4396.88    226.21 o 
  -3  10   9      946.69      782.20    141.58 o 
  -2  10   9       18.50        6.68     34.51 o 
  -1  10   9     3274.31     3298.67    158.94 o 
   0  10   9       86.93      148.30     95.74 o 
   2  10   9     2778.70     3013.33    165.83 o 
   3  10   9     4262.94     4397.11     78.53 o 
   4  10   9        0.02       21.97     82.00 o 
   5  10   9     2467.11     2499.55    107.85 o 
   6  10   9     1452.34     1554.84    195.90 o 
   7  10   9      395.90      543.11    214.09 o 
   8  10   9        5.64       -6.16    156.03 o 
   9  10   9       95.46      313.82    502.17 o 
  -8  11   9      185.21       65.02    186.67 o 
  -7  11   9     2179.54     2413.85    270.33 o 
  -6  11   9      794.25      763.27    198.52 o 
  -5  11   9     1103.48     1085.37    185.22 o 
  -4  11   9      178.99      137.04    157.38 o 
  -3  11   9      505.49      242.01    139.86 o 
  -2  11   9        4.14       -8.93     93.51 o 
  -1  11   9     1013.53      963.35    104.50 o 
   0  11   9      341.29      309.75    103.09 o 
   1  11   9    10849.79    11530.50    314.76 o 
   2  11   9     1792.87     1773.14     63.84 o 
   3  11   9     4966.80     5202.48    116.10 o 
   4  11   9      307.72      204.50    120.06 o 
   5  11   9     2838.59     2638.84     90.36 o 
   6  11   9        5.10       -5.69    101.47 o 
   7  11   9      897.63      774.21    233.31 o 
   8  11   9      231.07      195.60    219.49 o 
   9  11   9       28.59       17.52    489.03 o 
  -8  12   9       15.18       44.74    368.26 o 
  -6  12   9        0.86      -11.26    219.80 o 
  -5  12   9     5683.56     5424.99    286.91 o 
  -4  12   9       26.20       29.10    153.47 o 
  -3  12   9      420.01      288.00    159.57 o 
  -2  12   9      500.42      454.61    121.55 o 
  -1  12   9     2448.66     2354.41    148.93 o 
   0  12   9     1013.26     1098.52    111.85 o 
   1  12   9     2834.40     2818.88    179.59 o 
   2  12   9      138.75      158.94     92.16 o 
   3  12   9     1764.02     1900.36     85.75 o 
   4  12   9     1948.82     1821.63     88.56 o 
   5  12   9     2215.03     2152.22     92.21 o 
   6  12   9       65.16       71.94    132.76 o 
   7  12   9      314.29      419.57    261.46 o 
   8  12   9        0.09       12.16    209.89 o 
  -8  13   9       10.64      124.84    382.96 o 
  -7  13   9     1775.71     1871.48    316.79 o 
  -6  13   9      339.89      252.81    247.49 o 
  -5  13   9      741.01      525.48    214.01 o 
  -4  13   9        3.98       24.25    197.58 o 
  -3  13   9      454.91      674.57    177.25 o 
  -2  13   9      454.49      360.75    158.00 o 
  -1  13   9     1224.26     1052.52    137.35 o 
   0  13   9        4.46       40.36    134.07 o 
   1  13   9     5602.92     5781.99    251.55 o 
   2  13   9      725.93      766.53     82.76 o 
   3  13   9     2286.65     2330.19     95.14 o 
   4  13   9      410.12      335.78     97.93 o 
   5  13   9     2042.95     2103.95    112.58 o 
   6  13   9       93.70      102.91    165.44 o 
   7  13   9     1169.51     1092.75    225.15 o 
   8  13   9       47.16       57.03    310.99 o 
  -8  14   9        4.25      160.98    435.06 o 
  -7  14   9      137.50       99.34    329.77 o 
  -6  14   9      148.85      129.38    294.26 o 
  -5  14   9     2722.94     2496.77    236.38 o 
  -4  14   9      902.76      871.37    171.30 o 
  -3  14   9      139.55       93.08    163.79 o 
  -2  14   9        3.77      -11.42     87.92 o 
  -1  14   9     9690.48    10415.87    318.35 o 
   1  14   9       20.03      106.38    158.63 o 
   2  14   9     2941.91     2733.86    107.68 o 
   3  14   9      493.29      594.91     92.15 o 
   4  14   9      187.94      156.06    107.20 o 
   5  14   9     3899.32     3815.38    131.46 o 
   6  14   9       33.40      -15.88     74.49 o 
   7  14   9      242.03      209.87    261.33 o 
  -8  15   9        5.94      -96.05    382.34 o 
  -7  15   9      918.95     1105.71    291.13 o 
  -6  15   9      602.87      420.35    266.26 o 
  -5  15   9      374.09      251.87    199.30 o 
  -4  15   9       45.39       34.26    221.05 o 
  -3  15   9     1647.51     1526.06    164.57 o 
  -2  15   9     2140.58     2260.08    176.15 o 
  -1  15   9     1977.55     1813.60    169.11 o 
   1  15   9     4221.41     4282.05    229.97 o 
   2  15   9        8.76       49.34    100.06 o 
   3  15   9      516.33      448.23    101.52 o 
   4  15   9      352.61      288.57    116.50 o 
   5  15   9        6.03       58.21    161.19 o 
   6  15   9        6.27       42.40    147.02 o 
   7  15   9     1030.63     1033.61    306.86 o 
  -7  16   9        2.83       21.43    320.54 o 
  -6  16   9       99.76       33.63    263.76 o 
  -5  16   9      406.19      410.65    244.83 o 
  -4  16   9      999.16     1344.12    245.30 o 
  -3  16   9       55.17       -7.98    214.32 o 
  -2  16   9     1109.45      974.93    161.76 o 
  -1  16   9     3005.70     2763.81    194.30 o 
   1  16   9      497.09      447.89    178.81 o 
   2  16   9      353.08      507.57    101.53 o 
   3  16   9       12.35       86.06    111.01 o 
   4  16   9       10.23        5.20    128.85 o 
   5  16   9     1397.15     1355.01    139.92 o 
   6  16   9     1074.12     1174.34    190.36 o 
   7  16   9      368.30      439.66    287.03 o 
  -7  17   9      988.43      989.79    354.80 o 
  -6  17   9      583.45      673.63    277.05 o 
  -5  17   9      457.27      360.12    264.07 o 
  -4  17   9      862.25      760.61    266.42 o 
  -3  17   9     2056.18     1929.52    183.82 o 
  -2  17   9      561.81      500.76    179.44 o 
  -1  17   9      525.99      582.11    168.02 o 
   1  17   9      446.16      648.60    197.43 o 
   2  17   9      730.64      747.52    112.06 o 
   3  17   9        5.10       17.34    118.62 o 
   4  17   9      430.85      418.81    137.12 o 
   5  17   9        8.98       63.61    192.51 o 
   6  17   9      666.08      664.04    234.10 o 
  -6  18   9      128.78       97.62    303.80 o 
  -5  18   9        1.84      -66.80    335.09 o 
  -4  18   9     1510.15     1780.43    281.75 o 
  -3  18   9      179.40      168.80    226.84 o 
  -2  18   9     1756.50     1830.34    226.37 o 
  -1  18   9      204.92      121.24    218.70 o 
   0  18   9     1706.13     1826.58    184.75 o 
   1  18   9      196.25      165.51    125.00 o 
   2  18   9      579.49      553.08    121.74 o 
   3  18   9        4.28       32.98    157.03 o 
   4  18   9      105.29       45.36    141.85 o 
   5  18   9       51.36       76.46    127.67 o 
   6  18   9     3009.87     3371.63    238.32 o 
  -6  19   9     1952.40     2105.67    369.20 o 
  -5  19   9     1002.63      993.39    300.68 o 
  -4  19   9      233.80      199.46    248.58 o 
  -3  19   9       28.31       27.85    267.51 o 
  -2  19   9      280.57      337.91    203.68 o 
  -1  19   9       22.79       30.66    228.24 o 
   0  19   9     1917.59     1796.39    217.92 o 
   1  19   9        3.15        2.30     58.11 o 
   2  19   9      395.35      357.92    133.82 o 
   3  19   9      124.41      120.23    181.60 o 
   4  19   9     1275.44     1350.48    162.73 o 
   5  19   9       77.57       84.54    238.87 o 
   6  19   9       77.33       66.33    369.20 o 
  -5  20   9       32.49      103.25    382.49 o 
  -4  20   9      615.55      736.52    324.77 o 
  -3  20   9       89.64       43.02    241.54 o 
  -2  20   9      660.00      549.73    264.69 o 
  -1  20   9      190.48      175.06    236.22 o 
   0  20   9      244.15      132.03    250.93 o 
   1  20   9       79.91       34.75     56.20 o 
   2  20   9     3186.92     3351.87    149.90 o 
   3  20   9       24.50       35.26    183.17 o 
   4  20   9      186.39      186.16    176.09 o 
   5  20   9        3.24      181.75    257.08 o 
  -5  21   9      179.76      305.53    338.38 o 
  -4  21   9      210.55      225.90    313.19 o 
  -3  21   9      323.74      216.67    317.41 o 
  -2  21   9      107.28       92.77    289.57 o 
  -1  21   9        3.33      -65.55    226.68 o 
   0  21   9     2474.40     2231.81    183.94 o 
   1  21   9      507.05      419.46    158.91 o 
   2  21   9       82.32      120.52    158.08 o 
   3  21   9      860.52      816.00    230.07 o 
   4  21   9     1243.15     1336.21    190.54 o 
   5  21   9       44.12       91.11    285.20 o 
  -4  22   9      406.33      294.11    394.54 o 
  -3  22   9        3.41      -20.81    743.24 o 
  -2  22   9      751.72      805.19    309.28 o 
  -1  22   9       43.63      196.96    274.39 o 
   0  22   9      184.97      220.85    168.60 o 
   1  22   9      996.02      961.32    163.59 o 
   2  22   9      274.53      221.66    174.85 o 
   3  22   9      537.11      612.05    226.52 o 
   4  22   9      130.35       87.40    212.35 o 
   5  22   9      238.15      209.32    405.02 o 
  -4  23   9       70.25      120.30    387.50 o 
  -3  23   9      150.95      203.68    362.47 o 
  -2  23   9       35.94       80.72    333.68 o 
  -1  23   9      247.07      377.92    225.32 o 
   0  23   9      729.20      667.76    170.75 o 
   1  23   9      146.66      163.63    177.17 o 
   2  23   9      494.86      532.39    196.52 o 
   3  23   9      629.83      791.83    260.73 o 
   4  23   9      141.47      200.31    216.23 o 
   5  23   9      257.40      265.95    415.97 o 
  -3  24   9       80.58      128.59    357.62 o 
  -2  24   9      629.46      871.83    380.46 o 
  -1  24   9     1048.98     1234.47    268.84 o 
   0  24   9      579.45      563.53    256.29 o 
   1  24   9        2.38      -10.81    185.90 o 
   2  24   9       69.87      147.60    240.49 o 
   3  24   9      765.89      847.09    284.32 o 
   4  24   9       74.95       77.12    406.59 o 
  -2  25   9        3.77       61.48    430.36 o 
  -1  25   9      135.86       32.32     94.91 o 
   0  25   9       62.96       80.68    272.53 o 
   1  25   9      947.18     1040.94    205.84 o 
   2  25   9       75.01      125.41    289.45 o 
   3  25   9      148.06      101.68    279.82 o 
  -1  26   9     1940.68     2019.00    400.64 o 
   0  26   9      139.68      136.10    408.46 o 
   1  26   9        3.53       12.03    322.04 o 
   2  26   9      220.01      446.32    473.70 o 
   0  27   9       97.82      -36.14   1771.67 o 
   1  27   9      567.39      682.86    470.88 o 
  -8   0  10     2800.28     3465.59    301.93 o 
  -6   0  10     1970.50     2199.06    198.83 o 
  -4   0  10     5090.67     5296.09    244.04 o 
  -2   0  10    11463.53    11994.65    335.87 o 
   0   0  10    12684.62    12866.07    173.96 o 
   2   0  10     4366.92     4376.91     91.99 o 
   4   0  10      324.84      345.71     85.09 o 
   6   0  10     3621.67     3831.57    141.88 o 
   8   0  10      244.09      243.58    192.79 o 
  -8   1  10      150.88      224.84    208.67 o 
  -7   1  10      340.94      324.13    177.16 o 
  -6   1  10    12163.29    12446.32    236.72 o 
  -5   1  10      706.86      608.57     80.39 o 
  -4   1  10       11.48       34.65     58.27 o 
  -3   1  10        4.02       94.35    107.77 o 
  -2   1  10      970.53      744.86    104.50 o 
  -1   1  10      467.05      499.86     49.66 o 
   0   1  10    10181.26    10322.98    102.69 o 
   1   1  10      310.75      273.94     37.33 o 
   2   1  10        1.73       -3.34     15.36 o 
   3   1  10      512.73      425.28     62.30 o 
   4   1  10    10532.62    10835.42    185.62 o 
   5   1  10      334.38      306.43     69.11 o 
   6   1  10      351.58      344.24     91.89 o 
   7   1  10        2.74      -10.76     42.26 o 
   8   1  10      138.84      134.49    149.40 o 
   9   1  10       24.75      -20.28    235.96 o 
  -8   2  10     1873.53     1689.54    301.30 o 
  -7   2  10      857.06      803.83    182.56 o 
  -6   2  10      446.07      293.01    103.49 o 
  -5   2  10      185.46      200.30     86.63 o 
  -4   2  10      864.84      861.15     64.68 o 
  -3   2  10      798.88      750.72     32.62 o 
  -2   2  10     3787.84     3558.18    141.09 o 
  -1   2  10     1344.17     1308.00     81.47 o 
   0   2  10    11090.31    11401.23    110.37 o 
   1   2  10      490.00      439.48     22.63 o 
   2   2  10     2221.78     2115.37    102.03 o 
   3   2  10     2346.33     2389.07    117.06 o 
   4   2  10        0.39       18.87     36.61 o 
   5   2  10      117.92      144.81     81.76 o 
   6   2  10     4356.14     4253.17    113.80 o 
   7   2  10      472.95      500.72    114.20 o 
   8   2  10        0.26      -28.37     91.99 o 
   9   2  10      191.79      188.13    301.86 o 
  -8   3  10       10.80       63.51    301.93 o 
  -7   3  10     2594.74     2438.22    157.91 o 
  -6   3  10     2596.20     2464.46    121.53 o 
  -5   3  10     1379.35     1402.14     91.04 o 
  -4   3  10      186.04      129.75     71.38 o 
  -3   3  10     1634.06     1564.09     46.17 o 
  -2   3  10     3963.89     4058.37    101.35 o 
  -1   3  10      204.47      220.52     39.95 o 
   0   3  10     2570.13     2395.46     59.60 o 
   1   3  10      603.66      553.00     27.55 o 
   2   3  10     3772.14     3726.63    183.74 o 
   3   3  10     1205.52     1246.44     91.95 o 
   4   3  10     1958.84     1993.37     98.18 o 
   5   3  10     2484.32     2462.07     85.29 o 
   6   3  10       74.87       66.89     73.52 o 
   7   3  10      484.12      430.05    116.31 o 
   8   3  10      840.14      921.24    167.64 o 
   9   3  10        1.96       30.35    401.89 o 
  -8   4  10      368.17      514.37    311.47 o 
  -7   4  10      436.49      398.95    168.59 o 
  -6   4  10       38.22        9.13    104.21 o 
  -5   4  10      477.26      574.43    104.18 o 
  -4   4  10       37.95        5.85     78.52 o 
  -3   4  10      707.70      605.27     60.78 o 
  -2   4  10     7326.07     7417.33    153.95 o 
  -1   4  10    10323.54     9809.98    177.77 o 
   0   4  10     7169.58     6935.83    104.55 o 
   1   4  10      400.27      395.95     34.92 o 
   2   4  10       80.84       81.97     27.70 o 
   3   4  10     1341.51     1269.94     55.15 o 
   4   4  10       87.14       80.01     64.27 o 
   5   4  10     4138.79     4004.76    102.63 o 
   6   4  10     1206.85     1150.01     99.22 o 
   7   4  10       15.24       19.08    110.56 o 
   8   4  10      343.49      359.86    192.52 o 
   9   4  10      638.54      890.92    448.67 o 
  -8   5  10       63.75      -44.59    177.09 o 
  -7   5  10     1074.11      847.38    172.75 o 
  -6   5  10       83.33      115.51    131.39 o 
  -5   5  10      565.96      537.68    117.64 o 
  -4   5  10      586.36      531.27     88.68 o 
  -3   5  10     4362.39     4255.82    232.47 o 
  -2   5  10      417.36      383.37     54.84 o 
  -1   5  10       83.43       55.84     75.64 o 
   0   5  10       68.78       52.17     42.37 o 
   1   5  10     9186.94     9428.47    115.39 o 
   2   5  10      188.77      188.21     25.50 o 
   3   5  10      517.25      396.88     57.94 o 
   4   5  10      284.33      276.85     63.57 o 
   5   5  10     2737.58     2805.35     97.29 o 
   6   5  10      289.64      245.24     93.06 o 
   7   5  10     2269.12     2381.49    131.73 o 
   8   5  10       39.17       83.71    207.64 o 
   9   5  10      172.97      276.90    475.89 o 
  -8   6  10       35.83      -50.06    901.40 o 
  -7   6  10      871.55      948.14    166.76 o 
  -6   6  10        0.78      -10.17     27.45 o 
  -5   6  10     1642.46     1678.20    114.78 o 
  -4   6  10      835.47      809.60     94.83 o 
  -3   6  10      456.33      396.98     60.85 o 
  -2   6  10      739.24      696.44     42.44 o 
  -1   6  10    24902.62    24475.05    371.39 o 
   0   6  10       13.75        5.77     70.20 o 
   1   6  10      232.07      218.23     46.19 o 
   2   6  10      189.58      140.06     50.56 o 
   3   6  10      147.02      112.49     37.00 o 
   4   6  10      180.01      128.51     63.85 o 
   5   6  10     1702.10     1603.81     66.00 o 
   6   6  10      136.57      153.37    102.00 o 
   7   6  10      661.16      591.98    172.51 o 
   8   6  10        2.54        7.92    191.98 o 
   9   6  10     1315.17     1556.26    444.13 o 
  -8   7  10      150.06       70.40    342.76 o 
  -7   7  10     1383.60     1383.89    183.55 o 
  -6   7  10      564.09      531.16    141.15 o 
  -5   7  10     2666.19     2716.88    206.81 o 
  -4   7  10       15.95        7.70    148.02 o 
  -3   7  10     7754.10     7962.12    138.54 o 
  -2   7  10      242.12      298.80    113.73 o 
  -1   7  10        0.58       -1.41     17.99 o 
   0   7  10       36.21       60.54     88.39 o 
   1   7  10    12478.58    12543.85    185.65 o 
   2   7  10      990.11      898.98     54.63 o 
   3   7  10     2034.48     2021.40     67.51 o 
   4   7  10       34.97        4.78     15.99 o 
   5   7  10     2054.79     1925.08     73.10 o 
   6   7  10      227.23      114.59    165.42 o 
   7   7  10      594.38      547.16    175.23 o 
   8   7  10       54.14       56.20    218.23 o 
   9   7  10        9.00       28.94    449.61 o 
  -8   8  10       56.09      126.87    330.71 o 
  -7   8  10     2021.67     2593.55    422.15 o 
  -6   8  10       29.44      -14.49     90.85 o 
  -4   8  10        8.48       50.84    140.80 o 
  -3   8  10      577.47      513.94     81.94 o 
  -2   8  10     5418.75     5497.89    211.51 o 
  -1   8  10     7219.66     6804.16    213.38 o 
   0   8  10     6985.37     6891.14    196.17 o 
   1   8  10       40.87       55.85     79.78 o 
   2   8  10       19.05       77.12    157.22 o 
   3   8  10     3217.24     3211.93     48.53 o 
   4   8  10        0.08       -0.09      9.29 o 
   5   8  10     1680.22     1650.53     86.09 o 
   6   8  10      965.75      812.80    184.46 o 
   7   8  10     1141.85     1113.20    172.45 o 
   8   8  10        5.95        5.36    172.18 o 
   9   8  10      442.41      519.22    515.00 o 
  -8   9  10      188.74      -44.12    360.12 o 
  -7   9  10     1575.03     1869.33    185.07 o 
  -6   9  10     1526.48     1495.56    199.46 o 
  -5   9  10      954.41      876.84    160.98 o 
  -4   9  10      273.88      193.98    174.27 o 
  -3   9  10     1031.05      975.20     96.26 o 
  -2   9  10      458.49      409.09    113.73 o 
  -1   9  10     1068.88      969.92    104.03 o 
   0   9  10     1920.93     1917.32    117.33 o 
   1   9  10     4703.96     4848.52    162.85 o 
   3   9  10      990.46     1006.43     38.46 o 
   4   9  10     1546.53     1555.67     54.18 o 
   5   9  10     4625.93     4741.57    148.98 o 
   6   9  10      258.11      240.18    194.94 o 
   7   9  10        1.28      -19.49     97.48 o 
   8   9  10       80.76        9.94    224.29 o 
   9   9  10       13.73      -18.77    473.54 o 
  -8  10  10     1351.73     1588.95    356.52 o 
  -7  10  10     1191.51     1447.37    337.13 o 
  -5  10  10     1536.86     1695.02    168.02 o 
  -4  10  10      693.33      906.10    165.51 o 
  -3  10  10        0.17       11.26    130.47 o 
  -2  10  10        7.84      -17.05    175.84 o 
  -1  10  10      896.54      925.49    106.54 o 
   0  10  10     5928.35     6178.56    204.31 o 
   1  10  10       18.84      -20.18    166.76 o 
   3  10  10     1000.70      978.75     52.74 o 
   4  10  10      374.08      373.63     83.04 o 
   5  10  10      636.48      599.14    111.89 o 
   6  10  10     1455.54     1464.48    191.84 o 
   7  10  10     1026.00      990.72    218.96 o 
   8  10  10       64.55       10.02     42.66 o 
   9  10  10       95.65      -14.86   1213.81 o 
  -8  11  10      172.47       73.37    387.03 o 
  -7  11  10      472.23      585.86    297.70 o 
  -6  11  10     2839.69     3233.28    252.96 o 
  -5  11  10     1785.67     1695.64    173.18 o 
  -4  11  10      117.05      181.31    170.36 o 
  -3  11  10     1091.05     1080.52    144.08 o 
  -2  11  10     1460.44     1466.30    130.31 o 
  -1  11  10      154.20      185.69    127.03 o 
   0  11  10     5497.47     5233.04    198.99 o 
   2  11  10       15.43       88.54    128.44 o 
   3  11  10      898.84      901.03     78.20 o 
   4  11  10     5362.98     5409.07    147.79 o 
   5  11  10     2374.81     2419.48    122.22 o 
   6  11  10       24.31       74.81    180.16 o 
   7  11  10        6.26      -45.20    242.69 o 
   8  11  10      147.37      135.00    238.03 o 
  -8  12  10     1880.45     2146.66    415.03 o 
  -7  12  10       79.72       66.17    314.76 o 
  -6  12  10       70.16       92.92    220.27 o 
  -5  12  10        5.67       58.82    227.93 o 
  -4  12  10     2888.60     3259.41    216.20 o 
  -3  12  10      611.04      431.30    138.29 o 
  -2  12  10     1795.79     1595.37    142.99 o 
  -1  12  10     2714.77     2692.79    161.91 o 
   0  12  10     1049.54     1137.78    118.58 o 
   2  12  10     2803.24     2783.44    115.59 o 
   3  12  10      145.67      124.67     88.46 o 
   4  12  10      584.02      576.09     97.18 o 
   5  12  10      114.86       89.74    128.40 o 
   6  12  10     3217.29     3525.85    235.05 o 
   7  12  10       45.51      -13.72    285.21 o 
   8  12  10      126.91      297.70    441.78 o 
  -6  13  10     4140.60     4680.34    296.92 o 
  -5  13  10      458.66      394.38    242.64 o 
  -4  13  10       34.74       92.61    212.76 o 
  -3  13  10       38.62       63.98    173.65 o 
  -2  13  10     1268.17     1205.05    166.61 o 
  -1  13  10      118.06      245.30    138.14 o 
   0  13  10      988.60      894.52    137.67 o 
   2  13  10      992.60      968.60    105.45 o 
   3  13  10       33.82       59.34     96.83 o 
   4  13  10     4475.52     4404.52    136.17 o 
   5  13  10      442.59      337.72    142.76 o 
   6  13  10        0.58       31.76    236.65 o 
   7  13  10       22.72      -59.52    268.69 o 
   8  13  10      251.24      429.74    484.96 o 
  -7  14  10       95.57      211.97    360.90 o 
  -6  14  10      119.17       35.20    241.07 o 
  -5  14  10      557.36      609.49    244.36 o 
  -4  14  10      503.64      688.49    193.98 o 
  -3  14  10      580.11      501.07    189.29 o 
  -2  14  10     4780.61     4497.00    229.18 o 
  -1  14  10      173.42      186.32    148.15 o 
   0  14  10     4170.87     4297.54    207.28 o 
   2  14  10     1605.04     1659.77     91.80 o 
   3  14  10       57.17       33.38    141.31 o 
   4  14  10      109.13      106.87    110.51 o 
   5  14  10      133.09      101.91    146.42 o 
   6  14  10     1259.19     1276.49    209.07 o 
   7  14  10        2.14       45.99    305.26 o 
  -7  15  10        2.29      -64.30    317.10 o 
  -6  15  10     1335.19     1257.14    305.06 o 
  -5  15  10      650.45      493.72    233.41 o 
  -4  15  10     1142.78     1128.24    222.77 o 
  -3  15  10      737.26      657.51    211.51 o 
  -2  15  10     1322.36     1147.95    185.22 o 
  -1  15  10       42.73      131.72    173.18 o 
   0  15  10     1283.09     1064.57    162.70 o 
   1  15  10     3162.26     3277.87    209.00 o 
   2  15  10      762.61      837.90    104.26 o 
   3  15  10        0.87        0.49      9.31 o 
   4  15  10      869.40      752.20    113.28 o 
   5  15  10      659.60      631.36    173.84 o 
   6  15  10      213.32      254.82    265.23 o 
   7  15  10        3.85       34.26    429.43 o 
  -7  16  10      260.18      298.17    398.45 o 
  -6  16  10        2.75      -54.60    238.10 o 
  -5  16  10      920.06      877.31    284.41 o 
  -4  16  10      850.63      871.21    253.90 o 
  -3  16  10        8.20       35.67    215.73 o 
  -2  16  10     1381.38     1399.35    198.52 o 
  -1  16  10     3032.35     3166.17    204.94 o 
   0  16  10     3780.92     3683.36    209.47 o 
   1  16  10       94.40       48.03    186.79 o 
   2  16  10      233.28      228.99    115.62 o 
   3  16  10      247.81      280.81    152.85 o 
   4  16  10      165.54      201.05    127.04 o 
   5  16  10      767.44      642.54    203.89 o 
   6  16  10     1083.01     1167.13    263.42 o 
   7  16  10      152.39      145.33    404.71 o 
  -6  17  10      600.13      452.42    380.62 o 
  -5  17  10        0.81      105.91    313.35 o 
  -4  17  10       20.34      -71.18    313.19 o 
  -3  17  10     3087.51     3423.20    239.35 o 
  -2  17  10       60.09       27.22    198.05 o 
  -1  17  10       54.96      133.44    190.70 o 
   0  17  10      615.26      473.54    192.89 o 
   1  17  10     3624.97     3455.27    226.37 o 
   2  17  10       19.71       56.19    140.58 o 
   3  17  10        7.23       35.86    152.73 o 
   4  17  10      550.99      516.23    139.75 o 
   5  17  10      508.89      519.56    221.33 o 
   6  17  10      273.74      178.98    280.09 o 
  -6  18  10      110.93      -14.55    482.30 o 
  -5  18  10      948.19      957.56    322.58 o 
  -4  18  10      125.71       83.69    292.85 o 
  -3  18  10       83.02      171.61    266.89 o 
  -2  18  10       79.42       60.54    212.60 o 
  -1  18  10     4198.31     4679.56    264.23 o 
   0  18  10       10.79      -83.23    168.48 o 
   1  18  10      557.43      664.10    162.35 o 
   2  18  10       32.11      111.97    137.57 o 
   3  18  10     1392.70     1553.76    170.43 o 
   4  18  10       41.88       22.80    146.47 o 
   5  18  10      991.10     1059.78    227.05 o 
   6  18  10      146.12      125.31    427.86 o 
  -6  19  10      174.34      201.49    397.98 o 
  -5  19  10      658.91     1036.72    290.82 o 
  -4  19  10      619.52      767.02    262.97 o 
  -3  19  10      910.48      884.51    257.66 o 
  -2  19  10       31.98      -33.17    263.60 o 
  -1  19  10       99.45       95.58    234.66 o 
   0  19  10        0.69      -14.86     64.92 o 
   1  19  10     1556.05     1833.42    131.60 o 
   2  19  10      205.41      205.86    145.77 o 
   3  19  10      848.42      736.55    204.15 o 
   4  19  10      315.85      386.85    221.41 o 
   5  19  10     1448.22     1514.77    232.88 o 
  -5  20  10       88.45       92.61    377.33 o 
  -4  20  10       72.65       56.47    331.34 o 
  -3  20  10        0.72       16.43    863.23 o 
  -2  20  10        6.49      120.46    247.02 o 
  -1  20  10     3117.28     3022.25    233.41 o 
   0  20  10      171.06      146.58    255.46 o 
   1  20  10       17.38      -63.39    120.10 o 
   2  20  10      102.27      115.99    157.35 o 
   3  20  10      617.06      779.69    224.87 o 
   4  20  10       54.24        9.62     70.01 o 
   5  20  10      855.02      948.46    252.54 o 
  -5  21  10     1093.49     1286.09    431.46 o 
  -4  21  10      141.34      232.00    353.08 o 
  -3  21  10      655.02      647.97    308.34 o 
  -2  21  10      189.01      145.64    287.54 o 
  -1  21  10        2.96       33.32    275.18 o 
   0  21  10      463.25      354.60    194.70 o 
   1  21  10      517.95      431.37    169.79 o 
   2  21  10        1.29       11.11    172.68 o 
   3  21  10     1097.54     1146.57    209.19 o 
   4  21  10      378.46      433.33    241.15 o 
   5  21  10     1631.81     1755.40    374.67 o 
  -4  22  10      461.13      486.84    406.59 o 
  -3  22  10        0.17     -112.32    301.15 o 
  -2  22  10       50.82       -7.51    262.04 o 
  -1  22  10      920.62      902.50    321.95 o 
   0  22  10       54.14       82.34    202.87 o 
   1  22  10        1.01       -2.34     45.40 o 
   2  22  10      968.72     1058.57    234.51 o 
   3  22  10      229.98      218.59    256.95 o 
   4  22  10       10.53       -5.49    134.35 o 
   5  22  10      605.24      632.95    410.50 o 
  -3  23  10       89.35      131.25    396.42 o 
  -2  23  10        8.31      -32.38    383.90 o 
  -1  23  10        3.50       32.23   6279.78 o 
   0  23  10      431.93      502.81    186.19 o 
   1  23  10      260.39      138.19    180.74 o 
   2  23  10      132.52      163.92    246.79 o 
   3  23  10      286.95      340.30    277.41 o 
   4  23  10      733.87      688.18    410.97 o 
   5  23  10      210.30      249.68    470.57 o 
  -2  24  10      327.12      319.61    427.39 o 
  -1  24  10      671.05      796.20    261.51 o 
   0  24  10      397.34      372.33    209.87 o 
   1  24  10      395.92      428.97    208.00 o 
   2  24  10     1146.39     1256.38    261.02 o 
   3  24  10      109.82      160.98    287.51 o 
   4  24  10        1.13       78.22    407.68 o 
  -1  25  10       11.24       94.62    274.28 o 
   0  25  10      306.65      393.37    237.77 o 
   1  25  10        4.28      152.57    294.23 o 
   2  25  10       58.06       87.61    426.61 o 
  -1  26  10        9.47      114.20    477.61 o 
   0  26  10     1937.54     2453.35    321.96 o 
   1  26  10       62.78       -7.20     45.05 o 
  -7   0  11     4815.82     4998.39    299.27 o 
  -5   0  11     9265.12     9895.55    357.15 o 
  -3   0  11     1971.52     1942.97    170.52 o 
  -1   0  11    17214.19    17629.99    332.35 o 
   1   0  11      278.99      240.92    137.20 o 
   3   0  11     4867.86     5354.08    162.40 o 
   5   0  11      733.07      625.99    103.48 o 
   7   0  11     1133.56     1116.65    158.77 o 
   9   0  11      244.64      305.37    450.54 o 
  -8   1  11      175.18      206.97    324.92 o 
  -7   1  11     1650.28     1763.66    199.61 o 
  -6   1  11      705.48      749.88    158.85 o 
  -5   1  11     2306.57     2554.47    200.24 o 
  -4   1  11       20.75       -3.62     31.10 o 
  -3   1  11     2996.41     2803.53    146.34 o 
  -2   1  11        0.76       11.11     71.26 o 
  -1   1  11     2943.85     2816.04     73.23 o 
   0   1  11      283.28      316.99     41.13 o 
   1   1  11     4696.65     4737.94     97.49 o 
   2   1  11     1495.05     1296.52     45.32 o 
   3   1  11     1430.85     1547.43     83.60 o 
   4   1  11     1554.98     1377.89     63.50 o 
   5   1  11     5413.40     5388.59    110.17 o 
   6   1  11      714.59      628.84     95.78 o 
   7   1  11       14.56      -14.09     85.76 o 
   8   1  11        5.12      -37.32    149.07 o 
   9   1  11       59.33      134.59    322.72 o 
  -8   2  11      670.74      779.38    322.58 o 
  -7   2  11     2680.54     2765.65    310.84 o 
  -6   2  11     1063.65     1168.93    169.92 o 
  -5   2  11      889.44      904.07     89.06 o 
  -4   2  11      292.83      311.69     54.30 o 
  -3   2  11       23.09        0.37     12.67 o 
  -2   2  11        4.54       50.49     64.88 o 
  -1   2  11     9992.65     9621.91    123.30 o 
   0   2  11     1423.04     1351.88     44.27 o 
   1   2  11      780.05      720.97     47.40 o 
   2   2  11     1285.60     1279.59     44.01 o 
   3   2  11     5524.74     5853.55    133.67 o 
   4   2  11      423.69      346.94     68.82 o 
   5   2  11     1274.19     1185.73     85.47 o 
   6   2  11     1966.83     2136.29     95.63 o 
   7   2  11      177.45      173.83    130.81 o 
   8   2  11       38.20        8.80     54.67 o 
   9   2  11      662.81      695.22    504.36 o 
  -8   3  11        7.62       74.93    322.73 o 
  -7   3  11      308.92      242.48    289.10 o 
  -6   3  11     1799.82     1913.72    245.30 o 
  -5   3  11      238.63      142.92     92.99 o 
  -4   3  11       59.93       64.79     43.12 o 
  -3   3  11     6494.68     6198.87    220.28 o 
  -2   3  11      743.25      622.09     69.09 o 
  -1   3  11     2643.21     2627.06     73.94 o 
   0   3  11     1220.58     1201.85     36.81 o 
   1   3  11     2909.75     2922.73     50.03 o 
   2   3  11      155.93      108.17     41.19 o 
   3   3  11      321.45      213.45     80.37 o 
   4   3  11     5650.12     6122.71    130.95 o 
   5   3  11     1810.04     1803.58     84.80 o 
   6   3  11      520.00      506.97    103.30 o 
   7   3  11     1081.42      980.43    132.86 o 
   8   3  11      241.39      235.19    172.99 o 
   9   3  11      180.86       53.03  34534.24 o 
  -8   4  11     1567.75     2050.60    351.21 o 
  -7   4  11      414.19      566.78    264.85 o 
  -6   4  11      549.85      279.71    226.52 o 
  -5   4  11      659.49      450.23    110.24 o 
  -4   4  11        4.33       -9.67     48.41 o 
  -3   4  11      828.80      680.96     61.03 o 
  -2   4  11     1408.51     1331.12     80.83 o 
  -1   4  11     3288.89     3192.24    108.49 o 
   0   4  11     8592.76     8904.70    118.55 o 
   1   4  11      409.58      308.67     55.91 o 
   2   4  11     1095.40     1160.72    100.50 o 
   3   4  11      401.10      375.40     83.32 o 
   4   4  11       31.79      110.75     68.19 o 
   5   4  11      368.76      226.02     88.91 o 
   6   4  11      784.01      710.81    107.01 o 
   7   4  11      184.29      185.13    123.93 o 
   8   4  11        0.16       56.37    249.38 o 
   9   4  11      414.05      432.40    452.73 o 
  -8   5  11       26.41      -40.20    191.79 o 
  -7   5  11       75.94      -16.27    484.65 o 
  -6   5  11     1529.86     1727.40    229.97 o 
  -5   5  11      320.85      323.98    113.97 o 
  -4   5  11      377.62      338.12     90.56 o 
  -3   5  11     1181.47      981.94     87.37 o 
  -2   5  11    10897.64    10573.11    194.30 o 
  -1   5  11      351.22      299.37     25.88 o 
   0   5  11     3355.29     3183.30     80.48 o 
   1   5  11      392.92      334.36     44.71 o 
   2   5  11      516.25      490.00     40.19 o 
   3   5  11     1042.00      925.93     65.77 o 
   4   5  11     6702.27     6801.16    116.15 o 
   5   5  11       15.37       33.08    105.98 o 
   6   5  11       20.64       29.38    108.38 o 
   7   5  11       50.73        9.30     41.19 o 
   8   5  11     1963.57     2165.44    217.27 o 
   9   5  11       30.16       33.87    338.24 o 
  -8   6  11     1445.43     1659.35    367.32 o 
  -7   6  11      307.60      205.40    290.35 o 
  -6   6  11      685.87      303.96    266.26 o 
  -5   6  11     1396.81     1377.63    112.42 o 
  -4   6  11     2462.11     2309.20    194.30 o 
  -3   6  11        4.24        0.07     40.11 o 
  -2   6  11     8989.76     9088.05    149.93 o 
  -1   6  11        0.25       10.38     80.84 o 
   0   6  11    17234.79    17507.68    140.34 o 
   1   6  11       54.64       56.68     50.71 o 
   2   6  11        7.11      -13.63     48.77 o 
   3   6  11      552.06      502.28     36.67 o 
   4   6  11      245.64      254.52     72.06 o 
   5   6  11        7.60        9.18     52.66 o 
   6   6  11     1502.52     1493.97    133.85 o 
   7   6  11      168.73      109.02    177.10 o 
   8   6  11      159.39       64.42    157.59 o 
   9   6  11       80.26      103.56    512.65 o 
  -8   7  11      315.60      315.07    355.12 o 
  -7   7  11       51.61        5.01    306.78 o 
  -6   7  11     2465.35     2751.45    252.65 o 
  -5   7  11      322.57      134.20    130.27 o 
  -4   7  11      426.27      311.78    218.55 o 
  -3   7  11      599.41      563.66     58.04 o 
  -2   7  11     9288.15     9450.95    272.83 o 
  -1   7  11      293.60      349.80    106.38 o 
   0   7  11     3707.62     3553.60     99.17 o 
   1   7  11     2302.23     2241.69     64.80 o 
   2   7  11        5.02        1.72     27.76 o 
   3   7  11      825.00      679.70     42.19 o 
   4   7  11     1672.24     1620.44     73.65 o 
   5   7  11      218.92      199.82     94.20 o 
   6   7  11      404.13      222.78    152.57 o 
   7   7  11      240.89      206.86    191.06 o 
   8   7  11      521.11      684.84    226.50 o 
  -8   8  11     3332.62     3994.20    350.89 o 
  -7   8  11      132.93       38.64    290.35 o 
  -6   8  11      526.99      588.05    241.85 o 
  -5   8  11     1208.08     1132.46    242.32 o 
  -4   8  11     2267.92     2137.74    170.83 o 
  -3   8  11      203.74      105.91    135.95 o 
  -2   8  11     1185.30     1055.18    134.22 o 
  -1   8  11     4472.50     4543.77    182.41 o 
   0   8  11     5302.59     5424.99    178.97 o 
   1   8  11     1794.90     1729.90     80.86 o 
   2   8  11     1744.50     1710.13     61.62 o 
   3   8  11      108.75      120.55     48.92 o 
   4   8  11      492.12      418.45     78.04 o 
   5   8  11      121.50       31.68    146.93 o 
   6   8  11     1783.11     2025.14    178.33 o 
   7   8  11        9.29      -15.38    163.79 o 
   8   8  11      116.57      163.46    239.27 o 
  -9   9  11      267.46      309.75    480.11 o 
  -8   9  11        3.55       -0.16      1.72 o 
  -7   9  11      161.79      224.96    303.34 o 
  -6   9  11     3077.17     3100.94    249.36 o 
  -4   9  11      904.70      731.35    174.90 o 
  -3   9  11      809.03      784.23    149.24 o 
  -2   9  11     6780.21     7123.77    251.71 o 
  -1   9  11     1297.33     1179.24    115.92 o 
   0   9  11        8.36       33.79    110.60 o 
   1   9  11     2158.90     2250.06    116.08 o 
   2   9  11      446.83      490.59     92.46 o 
   3   9  11       24.99       56.16     60.04 o 
   4   9  11     6316.53     6560.90    127.94 o 
   5   9  11      137.06      175.02    167.23 o 
   6   9  11     1086.97      906.09    195.71 o 
   7   9  11      344.07      345.71    198.64 o 
   8   9  11       47.52       63.06    245.81 o 
  -9  10  11      106.52       37.39    504.52 o 
  -8  10  11     1642.47     2077.67    378.58 o 
  -7  10  11     2467.46     2315.61    313.03 o 
  -5  10  11     1211.48      974.77    184.60 o 
  -4  10  11     1327.70     1230.24    192.58 o 
  -3  10  11      759.60      732.76    150.49 o 
  -2  10  11        4.63      -48.18     96.99 o 
  -1  10  11     2122.39     1996.01    137.20 o 
   0  10  11       61.91      176.15    114.83 o 
   1  10  11       47.95       40.52    112.01 o 
   3  10  11     5476.94     5851.99     92.68 o 
   4  10  11     1149.99     1013.39     85.56 o 
   5  10  11     1321.95     1248.56    155.94 o 
   6  10  11      789.57      627.83    206.39 o 
   7  10  11      527.86      457.72    219.44 o 
   8  10  11       61.64        9.69    307.29 o 
  -9  11  11      564.06      714.77    545.19 o 
  -8  11  11      116.32      105.13    416.28 o 
  -7  11  11      804.72     1159.06    366.38 o 
  -5  11  11     1093.78      994.01    190.39 o 
  -4  11  11       74.17       -5.79    104.50 o 
  -3  11  11     3314.36     3436.18    207.13 o 
  -2  11  11     1984.27     2091.59    161.29 o 
  -1  11  11      963.94      864.17    134.07 o 
   0  11  11      173.22      173.65    127.65 o 
   1  11  11      528.26      562.24    113.89 o 
   3  11  11     1235.40     1389.23    115.32 o 
   4  11  11      768.80      792.02     96.61 o 
   5  11  11     3643.64     3982.43    191.99 o 
   6  11  11      352.30      282.10    212.47 o 
   7  11  11       68.67       88.61    252.03 o 
   8  11  11       57.81      107.94    487.62 o 
  -9  12  11      505.76      543.94    574.76 o 
  -8  12  11       25.30      -67.74    145.96 o 
  -6  12  11       13.49       13.92    284.88 o 
  -5  12  11      226.05      147.99    240.29 o 
  -4  12  11      236.02      255.62    215.89 o 
  -3  12  11       94.13      113.89    187.88 o 
  -2  12  11      557.98      461.18    166.61 o 
  -1  12  11      641.34      512.65    150.03 o 
   0  12  11      216.14      268.45    137.82 o 
   1  12  11        1.34       23.15    128.28 o 
   3  12  11     5090.29     5814.60    202.74 o 
   4  12  11      152.01      123.52    112.48 o 
   5  12  11      689.98      674.85    179.63 o 
   6  12  11        2.04      -37.02     87.87 o 
   7  12  11      661.14      809.00    273.36 o 
   8  12  11        1.03     -133.60    475.57 o 
  -8  13  11        0.01     -130.47    259.53 o 
  -6  13  11      523.26      670.65    274.71 o 
  -5  13  11     1992.57     1657.63    255.62 o 
  -4  13  11       45.44       61.17    191.95 o 
  -3  13  11     2646.30     2584.22    189.92 o 
  -2  13  11        3.86       10.01    181.31 o 
  -1  13  11     2398.11     2362.23    164.89 o 
   0  13  11       29.04        7.82    126.25 o 
   1  13  11     1912.95     2108.96    141.89 o 
   2  13  11       62.13        0.94     22.37 o 
   3  13  11     1408.80     1324.14    136.88 o 
   4  13  11      108.92       83.25    141.04 o 
   5  13  11     3027.81     3693.95    207.36 o 
   6  13  11      118.25      186.96    257.10 o 
   7  13  11      262.10      301.19    268.01 o 
  -6  14  11       42.07       94.49    304.27 o 
  -5  14  11      208.37      279.71    256.09 o 
  -4  14  11      483.92      433.34    234.50 o 
  -3  14  11       53.11       57.26    211.51 o 
  -2  14  11      165.98      166.29    167.70 o 
  -1  14  11     7290.59     7267.85    277.52 o 
   0  14  11        6.04       25.81    165.36 o 
   1  14  11       33.36       63.83    153.00 o 
   2  14  11        3.30       -0.78      7.98 o 
   3  14  11     1176.42     1162.25    148.03 o 
   4  14  11        0.06       17.26    191.44 o 
   5  14  11      895.27      904.70    196.05 o 
   6  14  11       63.62       45.39    244.28 o 
   7  14  11      163.47      -26.28  17656.18 o 
  -7  15  11      251.19      181.94    338.38 o 
  -6  15  11      745.90      724.94    350.27 o 
  -5  15  11       73.46      132.35    260.16 o 
  -4  15  11        0.03      -29.88    203.21 o 
  -3  15  11     2940.31     2923.53    212.76 o 
  -2  15  11     2482.77     2500.83    195.39 o 
  -1  15  11      314.88      302.87    168.48 o 
   0  15  11     1007.90     1175.48    170.21 o 
   1  15  11      252.86      286.44    165.20 o 
   2  15  11        8.65       31.97    114.46 o 
   3  15  11       21.15       -3.58     67.24 o 
   4  15  11      805.44      727.19    173.89 o 
   5  15  11      894.83      819.99    221.41 o 
   6  15  11       13.45      -37.61    101.76 o 
   7  15  11      329.00      521.41    445.54 o 
  -6  16  11        3.84      -11.89    904.84 o 
  -5  16  11       14.25     -109.98    397.36 o 
  -4  16  11      703.24      961.94    238.73 o 
  -3  16  11      153.88      107.32    224.96 o 
  -2  16  11      204.57      150.49    222.46 o 
  -1  16  11     6974.13     7102.65    292.38 o 
   0  16  11     3077.00     3302.90    204.94 o 
   2  16  11       22.31       54.74    120.20 o 
   3  16  11      187.97      272.41    173.93 o 
   4  16  11      232.84      235.36    190.96 o 
   5  16  11        1.92       58.51    372.79 o 
   6  16  11      396.82      385.66    280.28 o 
  -6  17  11      218.09      271.42    377.96 o 
  -5  17  11      342.97      271.58    344.32 o 
  -4  17  11      474.53      572.72    277.05 o 
  -3  17  11      450.70      511.40    242.79 o 
  -2  17  11     3637.00     4124.67    256.56 o 
  -1  17  11       71.86      114.83    212.13 o 
   0  17  11      719.30      802.53    197.74 o 
   2  17  11      319.23      433.52    166.05 o 
   3  17  11      445.29      479.31    177.00 o 
   4  17  11      188.04      315.90    201.90 o 
   5  17  11     1040.95      806.91    334.78 o 
   6  17  11        9.58       51.16    455.08 o 
  -6  18  11      198.72      232.31    423.64 o 
  -5  18  11        2.09       24.72    199.30 o 
  -4  18  11     1327.23     1330.83    270.33 o 
  -3  18  11       26.75       -1.72      8.60 o 
  -2  18  11      627.62      622.16    235.28 o 
  -1  18  11      624.44      646.25    241.70 o 
   0  18  11     2586.88     2827.95    229.97 o 
   2  18  11      142.46      296.42    185.12 o 
   3  18  11       17.10       71.71    174.45 o 
   4  18  11      388.81      353.32    219.29 o 
   5  18  11       12.72      -30.97    219.80 o 
   6  18  11     1254.31     1709.88    475.57 o 
  -5  19  11      173.12      226.99    350.11 o 
  -4  19  11       97.57       89.01    292.23 o 
  -3  19  11       42.77        5.32    284.88 o 
  -2  19  11     2515.52     2730.96    260.00 o 
  -1  19  11       30.92       77.28    234.82 o 
   0  19  11      675.89      578.20    232.31 o 
   1  19  11        6.02       43.46    174.14 o 
   2  19  11      125.87      165.41    192.85 o 
   3  19  11      454.14      497.16    202.15 o 
   4  19  11     1829.13     2166.56    239.32 o 
   5  19  11      566.07      452.11    398.45 o 
  -5  20  11      120.94      108.41    365.44 o 
  -4  20  11      974.22     1226.17    379.21 o 
  -3  20  11        0.06      -61.64    249.68 o 
  -2  20  11      129.42      247.96    292.54 o 
  -1  20  11      572.30      617.31    275.96 o 
   0  20  11      340.46      315.22    261.72 o 
   1  20  11        8.84      -12.69   7888.35 o 
   2  20  11     1136.09     1321.10    189.03 o 
   3  20  11        1.94       -1.50    122.39 o 
   4  20  11      235.80      481.20    264.96 o 
  -4  21  11        1.19       -6.26    446.63 o 
  -3  21  11      116.52       30.04    312.41 o 
  -2  21  11      698.10      652.04    327.43 o 
  -1  21  11        0.94       10.48    336.66 o 
   0  21  11      139.48       78.22    302.55 o 
   1  21  11       66.37       60.07    228.93 o 
   2  21  11      132.64      138.04    229.36 o 
   3  21  11      139.51      206.40    248.73 o 
   4  21  11     3017.35     3181.04    257.56 o 
  -4  22  11      163.10      123.90    444.13 o 
  -3  22  11      249.47      294.42    393.60 o 
  -2  22  11      128.17      136.10    318.51 o 
  -1  22  11      556.69      584.30    344.48 o 
   0  22  11      325.82      306.86    227.58 o 
   1  22  11      172.46      124.34    233.17 o 
   2  22  11      947.08     1065.61    237.35 o 
   3  22  11      209.14      273.35    258.85 o 
   4  22  11       26.63      138.92    380.62 o 
  -3  23  11      208.74       62.26    450.08 o 
  -2  23  11       90.55      -53.19    252.34 o 
  -1  23  11      147.76       90.73    369.98 o 
   0  23  11       32.14        0.41    133.58 o 
   1  23  11      119.93      201.81    360.12 o 
   2  23  11       29.90       92.93    277.38 o 
   3  23  11       41.85       88.08    354.18 o 
   4  23  11      438.67      716.49    437.87 o 
  -2  24  11      459.13      541.44    426.14 o 
  -1  24  11     1040.70     1080.14    292.63 o 
   0  24  11      821.48      990.88    223.65 o 
   1  24  11       15.82      -62.89   1081.93 o 
   2  24  11       51.62       46.88    288.10 o 
   3  24  11      446.76      600.10    427.55 o 
  -1  25  11      139.87      206.37    318.74 o 
   0  25  11       70.90      201.99    252.81 o 
   1  25  11      884.58      964.74    319.36 o 
   0  26  11        6.80       -8.29    514.53 o 
  -8   0  12     4039.34     4783.59    369.20 o 
  -6   0  12     2281.65     2097.85    248.43 o 
  -4   0  12     5462.62     5778.86    286.91 o 
  -2   0  12      163.49      178.18    174.90 o 
   0   0  12     4916.79     4935.46    183.74 o 
   2   0  12     6269.89     6424.19    130.97 o 
   4   0  12     2197.24     2272.36    108.23 o 
   6   0  12     2321.21     2232.38    146.42 o 
   8   0  12       82.13       91.01    282.17 o 
  -8   1  12      708.29      542.84    368.57 o 
  -7   1  12      284.28      340.02    219.08 o 
  -6   1  12     4078.82     4458.71    262.04 o 
  -5   1  12      530.67      529.76    135.94 o 
  -4   1  12       44.61       73.69    129.71 o 
  -3   1  12       20.98        1.06    129.62 o 
  -2   1  12     9979.31    10235.38    245.61 o 
  -1   1  12        8.40       -0.21     11.53 o 
   0   1  12       11.23       -3.20     44.48 o 
   1   1  12      417.27      383.23     68.58 o 
   2   1  12      118.76      146.39     49.71 o 
   3   1  12       26.72       34.92     80.99 o 
   4   1  12     6439.76     6579.86    148.18 o 
   5   1  12      459.93      448.88     94.57 o 
   6   1  12     1218.45     1203.27    110.47 o 
   7   1  12       36.13       18.10    132.31 o 
   8   1  12      161.14      108.48    172.51 o 
  -8   2  12     1472.49     1539.52    351.68 o 
  -7   2  12     1038.74     1258.40    304.12 o 
  -6   2  12      223.09      247.43    166.92 o 
  -5   2  12     1289.94     1240.85    143.21 o 
  -4   2  12     1780.35     1574.19     83.05 o 
  -3   2  12     4223.14     3956.14    148.44 o 
  -2   2  12      119.36       39.84    103.72 o 
  -1   2  12       15.46       23.42     33.15 o 
   0   2  12     2055.33     2217.92     86.48 o 
   1   2  12      752.13      655.31     64.70 o 
   2   2  12     2121.54     1995.11     56.95 o 
   3   2  12     1828.08     1858.40     88.68 o 
   4   2  12     1577.32     1481.51     76.74 o 
   5   2  12      107.88      141.41     94.96 o 
   6   2  12     1254.00     1086.51    114.05 o 
   7   2  12      222.04      162.27    134.80 o 
   8   2  12       81.89       25.00    107.33 o 
  -8   3  12      747.44      812.86    379.99 o 
  -7   3  12      225.90       97.31    276.43 o 
  -6   3  12     1769.87     1431.89    262.04 o 
  -5   3  12       22.20       24.42    190.08 o 
  -4   3  12     2325.71     2119.08     75.37 o 
  -3   3  12      221.80      250.88     77.80 o 
  -2   3  12     7332.21     7409.29    211.89 o 
  -1   3  12     3487.70     3177.76    135.03 o 
   0   3  12      168.74      160.93     54.67 o 
   1   3  12      807.85      748.46     43.64 o 
   2   3  12     4546.06     4317.10    191.07 o 
   3   3  12       53.07      100.68     91.25 o 
   4   3  12     3875.19     3469.73     98.16 o 
   5   3  12     2002.71     2109.75     89.73 o 
   6   3  12        6.01      -61.48    106.96 o 
   7   3  12      153.71      126.92    134.12 o 
   8   3  12     1138.61     1404.04    189.32 o 
  -8   4  12      170.37       71.49    450.23 o 
  -7   4  12     1251.19     1158.12    314.60 o 
  -6   4  12      276.01      233.88    276.27 o 
  -5   4  12     1229.78     1014.35    250.30 o 
  -4   4  12       66.47       58.35    193.67 o 
  -3   4  12     4748.83     4219.82    214.59 o 
  -2   4  12      145.58      113.22     41.99 o 
  -1   4  12     1484.64     1411.17     65.12 o 
   0   4  12     2013.60     1996.46     45.89 o 
   1   4  12      171.54      135.21     39.01 o 
   2   4  12      215.03      119.46    108.67 o 
   3   4  12     2997.02     3195.89    110.54 o 
   4   4  12     1563.40     1376.80     76.65 o 
   5   4  12      185.55      104.64     96.42 o 
   6   4  12       56.08       52.96    103.02 o 
   7   4  12      199.54      282.56    170.71 o 
   8   4  12      137.90      146.86    192.13 o 
  -8   5  12      240.05      284.56    383.75 o 
  -7   5  12      118.48      144.24    280.18 o 
  -6   5  12       70.41       46.62    241.23 o 
  -5   5  12      193.89      279.87    222.61 o 
  -4   5  12      271.74      158.79    200.24 o 
  -3   5  12     3869.41     3851.24    119.14 o 
  -2   5  12     1846.55     1912.94    175.68 o 
  -1   5  12     5451.15     5845.63    128.62 o 
   0   5  12      743.46      742.87     48.61 o 
   1   5  12     7100.97     7352.42    136.42 o 
   2   5  12       38.98      -17.92    106.85 o 
   3   5  12        7.17        8.90     90.12 o 
   4   5  12      135.55       65.19     71.04 o 
   5   5  12      939.38      898.25     93.04 o 
   6   5  12       48.35       14.89     33.24 o 
   7   5  12     1943.99     2216.76    166.60 o 
   8   5  12      234.92      270.93    237.20 o 
  -9   6  12        7.62      153.62    478.08 o 
  -8   6  12        8.32      -84.79    256.56 o 
  -7   6  12     1664.84     1624.31    342.76 o 
  -6   6  12       39.60       -4.54    695.53 o 
  -5   6  12     1302.96     1023.58    253.59 o 
  -4   6  12      315.45      256.76    102.46 o 
  -3   6  12     4153.97     4115.60    263.60 o 
  -2   6  12       23.19      -43.80    178.50 o 
  -1   6  12     7272.85     7480.15    179.29 o 
   0   6  12        1.90        6.93     47.39 o 
   1   6  12      227.59      219.15     55.44 o 
   2   6  12     1153.79     1069.44     33.45 o 
   3   6  12     2895.07     2962.52     88.96 o 
   4   6  12       66.88       70.16     80.47 o 
   5   6  12       19.54      -14.26     58.64 o 
   6   6  12       94.56       64.45    127.57 o 
   7   6  12      103.69       76.76    105.31 o 
   8   6  12        0.30       40.73    233.67 o 
  -9   7  12      898.14     1185.81    493.10 o 
  -8   7  12      104.65       20.34    406.59 o 
  -7   7  12        0.67      -89.95    260.78 o 
  -6   7  12      597.82      331.49    295.67 o 
  -5   7  12      540.38      507.96    209.94 o 
  -4   7  12      503.72      433.65    216.51 o 
  -3   7  12     6343.85     5995.21    289.88 o 
  -2   7  12      140.67       91.28     32.18 o 
  -1   7  12     1158.61     1109.36     46.12 o 
   0   7  12      797.41      737.76     53.97 o 
   1   7  12      224.02      175.59     68.99 o 
   2   7  12      237.85      203.91     64.72 o 
   3   7  12      135.26       98.34     79.74 o 
   4   7  12       18.53       71.35     93.52 o 
   5   7  12     2862.27     2796.95    232.64 o 
   6   7  12       70.62        8.80     90.24 o 
   7   7  12      258.65      190.17    199.74 o 
   8   7  12      113.33       94.81    246.48 o 
  -9   8  12      283.32      411.12    529.23 o 
  -8   8  12       27.59      -63.36    229.03 o 
  -7   8  12     3246.91     3602.95    325.86 o 
  -6   8  12        2.43      -81.97    268.61 o 
  -5   8  12      366.01      292.38    244.98 o 
  -4   8  12      729.65      574.60    188.51 o 
  -3   8  12     2059.98     1769.28    124.25 o 
  -2   8  12       24.19       16.96    102.17 o 
  -1   8  12     6239.82     6327.81    174.08 o 
   0   8  12     2046.92     2033.02     83.90 o 
   1   8  12      118.29       85.69     72.35 o 
   2   8  12      237.03      179.14     66.25 o 
   3   8  12     7510.88     7861.88    126.56 o 
   4   8  12        0.58      -12.44     90.91 o 
   5   8  12       68.40       87.26    165.21 o 
   6   8  12      429.70      323.71    192.13 o 
   7   8  12      474.82      590.94    220.74 o 
   8   8  12      104.20       48.45    163.63 o 
  -9   9  12      582.68      744.34    544.72 o 
  -8   9  12      331.66      170.05    450.08 o 
  -7   9  12      175.58       10.48    342.45 o 
  -6   9  12      671.14      645.94    309.28 o 
  -5   9  12     1311.33     1050.96    260.16 o 
  -4   9  12       10.24       52.72    179.59 o 
  -3   9  12     1768.36     1593.49    156.28 o 
  -2   9  12     3419.17     3298.05    183.35 o 
  -1   9  12     2642.89     2507.41    149.09 o 
   0   9  12       15.29       17.99    122.02 o 
   1   9  12        8.25      -10.68     37.02 o 
   2   9  12      811.00      833.37     75.94 o 
   3   9  12     1270.76     1218.64     79.81 o 
   4   9  12     1536.82     1480.80    120.33 o 
   5   9  12     4939.40     5415.93    247.57 o 
   6   9  12        3.27       82.30    199.55 o 
   7   9  12       36.65        5.66    138.33 o 
   8   9  12       90.42      112.30    314.06 o 
  -9  10  12      526.69      597.44    535.33 o 
  -8  10  12     1365.42     1618.68    430.21 o 
  -7  10  12     1193.99     1515.11    374.67 o 
  -6  10  12      268.28      220.89    334.15 o 
  -4  10  12      369.99      424.73    180.53 o 
  -3  10  12      227.95      223.08    183.03 o 
  -2  10  12      284.71      242.48    154.09 o 
  -1  10  12     2041.11     1759.63    135.48 o 
   0  10  12      649.21      770.78    126.72 o 
   1  10  12      194.62       87.92    122.80 o 
   2  10  12     1370.94     1467.64     96.82 o 
   3  10  12     3292.74     3361.62    123.86 o 
   4  10  12     2155.70     2024.03    120.04 o 
   5  10  12       45.09       67.35    193.34 o 
   6  10  12     1510.91     1393.98    222.15 o 
   7  10  12      501.73      616.61    227.06 o 
  -9  11  12       65.92      122.02    566.78 o 
  -8  11  12      571.15      378.90    438.81 o 
  -7  11  12        5.39     -151.75    421.76 o 
  -6  11  12     2090.21     2185.92    351.99 o 
  -5  11  12      839.83     1043.14    203.53 o 
  -4  11  12       10.55      -24.87    123.59 o 
  -3  11  12     1973.27     1449.56    190.07 o 
  -2  11  12     5685.93     5681.08    243.89 o 
  -1  11  12      263.33      241.54    147.83 o 
   0  11  12      287.76      256.40    133.91 o 
   1  11  12      458.84      387.66    129.53 o 
   2  11  12       85.02       93.08    125.31 o 
   3  11  12     1497.25     1419.47    120.03 o 
   4  11  12     3301.16     3476.25    137.61 o 
   5  11  12     1355.79     1360.42    199.13 o 
   6  11  12      894.85     1084.11    296.14 o 
   7  11  12       12.95        3.99    281.11 o 
  -8  12  12      552.25      562.55    528.29 o 
  -7  12  12        1.75      -93.08    277.05 o 
  -5  12  12        2.82      -52.41    315.22 o 
  -4  12  12     1147.93     1436.74    190.07 o 
  -3  12  12      490.66      543.31    199.77 o 
  -2  12  12      240.78      272.05    183.03 o 
  -1  12  12      114.38      136.26    163.79 o 
   0  12  12      826.37      915.64    145.33 o 
   1  12  12      895.95      847.43    141.89 o 
   2  12  12     3395.69     3648.63    164.73 o 
   3  12  12       62.18      115.14    257.97 o 
   4  12  12     1636.24     1884.05    142.21 o 
   5  12  12      168.44       28.82    218.29 o 
   6  12  12     1375.33     1529.31    242.98 o 
   7  12  12       10.64      -16.06    163.04 o 
  -8  13  12      755.91      820.52    490.44 o 
  -7  13  12        4.95     -110.29    440.06 o 
  -5  13  12      504.06      310.84    269.23 o 
  -4  13  12      251.12      151.12    245.14 o 
  -3  13  12       44.20       62.26    212.44 o 
  -2  13  12     7321.65     7649.09    295.51 o 
  -1  13  12       30.30       20.18    173.65 o 
   0  13  12     1030.02     1146.39    153.47 o 
   1  13  12      354.98      412.22    150.18 o 
   2  13  12      359.24      463.06    151.75 o 
   3  13  12      403.26      392.04    272.20 o 
   4  13  12     2325.92     2201.45    128.02 o 
   5  13  12      104.13      130.05    217.49 o 
   6  13  12      368.48      459.05    250.80 o 
   7  13  12       87.05       35.82    401.42 o 
  -6  14  12      478.63      412.22    357.31 o 
  -5  14  12       28.98      172.08    291.29 o 
  -4  14  12     1286.51     1160.00    246.70 o 
  -3  14  12      858.24      809.73    196.96 o 
  -2  14  12       81.60      106.38    188.35 o 
  -1  14  12       84.79      -58.66    190.39 o 
   0  14  12     1464.10     1524.19    168.64 o 
   1  14  12      528.16      449.92    171.30 o 
   3  14  12      103.49      210.41    288.94 o 
   4  14  12     1100.49     1178.19    142.15 o 
   5  14  12        0.52       13.19    217.10 o 
   6  14  12      143.41      196.70    291.14 o 
   7  14  12       94.73      124.53    501.70 o 
  -6  15  12       59.88      147.52    357.93 o 
  -5  15  12      815.51      775.94    261.88 o 
  -4  15  12     1082.54     1105.55    276.58 o 
  -3  15  12      323.01      379.05    238.57 o 
  -2  15  12     3091.33     3032.41    213.54 o 
  -1  15  12      190.98      242.64    204.62 o 
   0  15  12       60.31       25.97    186.48 o 
   1  15  12      261.80      315.69    186.63 o 
   2  15  12     2047.10     1998.04    260.00 o 
   3  15  12      460.07      586.96    300.05 o 
   4  15  12      553.54      503.51    183.53 o 
   5  15  12      659.23      760.76    263.42 o 
   6  15  12        1.59      -29.10    378.11 o 
  -6  16  12      111.85       98.24    339.16 o 
  -5  16  12        0.70      127.18    330.09 o 
  -4  16  12     1201.05     1073.80    263.60 o 
  -3  16  12      729.88      606.67    269.39 o 
  -2  16  12      765.24      609.49    244.98 o 
  -1  16  12     4305.74     4505.29    246.55 o 
   0  16  12     1216.58     1389.65    199.46 o 
   1  16  12       23.27       72.74    199.30 o 
   2  16  12     1369.42     1615.23    270.33 o 
   3  16  12     1138.11     1003.98    177.99 o 
   4  16  12      541.44      550.06    203.49 o 
   5  16  12        6.52       21.20    271.89 o 
   6  16  12      138.14      274.39    430.21 o 
  -6  17  12       11.65       66.49    347.76 o 
  -5  17  12       13.40       -4.69    780.63 o 
  -4  17  12       67.85       87.92    274.55 o 
  -3  17  12     1539.48     1991.94    280.18 o 
  -2  17  12      731.97      686.61    258.44 o 
  -1  17  12      793.28      895.61    245.61 o 
   0  17  12       18.70      -23.78   6611.27 o 
   1  17  12      364.41      363.41    217.14 o 
   2  17  12      115.57       94.80    238.88 o 
   3  17  12       29.53       52.79    187.71 o 
   4  17  12       97.38       83.68    221.45 o 
   5  17  12      744.25      901.34    254.06 o 
   6  17  12      166.37      293.64    490.28 o 
  -5  18  12      356.30      224.02    392.19 o 
  -4  18  12      240.53      233.72    308.81 o 
  -3  18  12      110.29      153.78    303.80 o 
  -2  18  12       31.93       41.30    273.61 o 
  -1  18  12     2336.75     2529.62    240.92 o 
   0  18  12      143.86       42.24    238.57 o 
   1  18  12      247.35      287.22    244.83 o 
   2  18  12      764.41      685.83    327.11 o 
   3  18  12     1440.77     1697.34    181.61 o 
   4  18  12      117.86        0.54     50.22 o 
  -5  19  12      300.69      323.52    391.72 o 
  -4  19  12       44.62      121.55    358.71 o 
  -3  19  12     1049.34     1012.79    330.87 o 
  -2  19  12        3.38       15.80    261.57 o 
  -1  19  12      893.29      741.21    262.82 o 
   0  19  12        0.99      -35.67    173.65 o 
   1  19  12     1711.02     1826.64    198.93 o 
   2  19  12        2.33       -4.38     53.50 o 
   3  19  12      137.48      159.66    217.54 o 
   4  19  12      124.36       85.23    259.43 o 
  -4  20  12       29.07      -34.42    326.96 o 
  -3  20  12      412.81      453.99    316.63 o 
  -2  20  12        1.33      -73.84    289.10 o 
  -1  20  12      319.25      260.16    305.84 o 
   0  20  12      339.25      352.30    277.99 o 
   1  20  12       77.87       79.23    208.67 o 
   2  20  12       98.33       74.31    345.89 o 
   3  20  12     1835.37     2452.16    239.15 o 
   4  20  12       23.37        8.29    353.55 o 
  -4  21  12        0.27      -31.13    382.34 o 
  -3  21  12      655.38      763.42    401.27 o 
  -2  21  12      172.52      217.61    316.16 o 
  -1  21  12      482.26      512.49    338.38 o 
   0  21  12       28.76      -59.60    313.35 o 
   1  21  12      915.61     1028.57    245.22 o 
   2  21  12        6.18      -33.48    546.29 o 
   3  21  12      382.95      437.74    259.85 o 
   4  21  12       55.55       61.17    389.53 o 
  -3  22  12      220.10      216.98    377.96 o 
  -2  22  12        4.91       66.64    399.23 o 
  -1  22  12      324.22      336.97    343.85 o 
   0  22  12        1.34      125.41    261.86 o 
   1  22  12       10.46        3.13     54.97 o 
   2  22  12      642.11      561.46    386.09 o 
   3  22  12     1055.09     1205.36    339.94 o 
   4  22  12        3.76      -43.96    951.93 o 
  -2  23  12      727.41     1029.68    435.68 o 
  -1  23  12      203.84      165.98    371.23 o 
   0  23  12       22.68        9.14    158.40 o 
   1  23  12       98.02      233.55    275.65 o 
   2  23  12      420.36      593.53    458.05 o 
   4  23  12     1436.17     1594.43    425.83 o 
  -1  24  12      144.29      152.53    410.97 o 
   0  24  12      131.98      114.62    291.58 o 
   1  24  12      219.83      243.21    320.21 o 
  -1  25  12       10.56      112.32    455.55 o 
   0  25  12       48.05      133.23    322.77 o 
  -7   0  13     2991.67     3056.35    325.86 o 
  -5   0  13     2417.84     2275.41    238.73 o 
  -3   0  13     8935.22     8917.03    358.40 o 
  -1   0  13        3.65       12.13     52.41 o 
   1   0  13     3639.95     3532.12    294.34 o 
   3   0  13    13783.78    13853.62    430.99 o 
   5   0  13        2.98       27.41    114.34 o 
   7   0  13     1524.91     1741.20    232.05 o 
  -8   1  13       50.77       83.69    417.54 o 
  -7   1  13      397.76      296.28    229.78 o 
  -6   1  13       48.15      132.26    199.86 o 
  -5   1  13     2103.85     2197.05    166.20 o 
  -4   1  13      237.42      211.17     88.44 o 
  -3   1  13     5082.28     5236.21    202.59 o 
  -2   1  13       50.54      128.45    123.87 o 
  -1   1  13      625.03      546.76     87.27 o 
   0   1  13       70.65       61.40     60.15 o 
   1   1  13     3283.67     3374.03    147.72 o 
   2   1  13      130.69      224.06    116.72 o 
   3   1  13     1071.06     1150.19     98.57 o 
   4   1  13      571.69      477.17     90.14 o 
   5   1  13     2626.00     2583.32     96.38 o 
   6   1  13      145.26      181.91    123.62 o 
   7   1  13      126.57      175.05    152.56 o 
   8   1  13        2.27      -19.75    183.93 o 
  -8   2  13      608.57      683.17    388.28 o 
  -7   2  13     2840.42     2799.01    303.65 o 
  -6   2  13      589.78      673.08    216.32 o 
  -5   2  13      904.62      870.22    165.42 o 
  -4   2  13     1968.41     1781.11     86.63 o 
  -3   2  13     3246.59     3342.65    227.85 o 
  -2   2  13       95.46      151.43    160.91 o 
  -1   2  13      415.69      335.84     77.81 o 
   0   2  13      122.27       98.45     66.94 o 
   1   2  13       27.07        3.78    102.02 o 
   2   2  13     1144.60      954.87    113.16 o 
   3   2  13    10393.39    10689.72    200.33 o 
   4   2  13      602.11      557.71     86.52 o 
   5   2  13      154.49      105.49    104.64 o 
   6   2  13      754.44      720.86    122.89 o 
   7   2  13      266.95      346.69    150.86 o 
   8   2  13      192.82      115.65    232.59 o 
  -8   3  13      714.75      926.28    435.68 o 
  -7   3  13        5.71       86.20    360.59 o 
  -6   3  13      291.95      488.25    267.04 o 
  -5   3  13       33.96       46.78    223.08 o 
  -4   3  13     2349.60     2029.70    161.02 o 
  -3   3  13     2438.66     2356.01     97.93 o 
  -2   3  13      733.91      674.66    181.63 o 
  -1   3  13     1266.03     1224.71    109.66 o 
   0   3  13       89.32       40.76     80.42 o 
   1   3  13     3222.93     3200.31     93.04 o 
   2   3  13     1784.10     1825.84    123.56 o 
   3   3  13      543.48      527.92    101.51 o 
   4   3  13     3175.89     3228.21     98.29 o 
   5   3  13      905.28      754.11    102.09 o 
   6   3  13      200.66      167.58    126.47 o 
   7   3  13      912.91     1097.50    158.20 o 
   8   3  13      763.13      762.57    241.19 o 
  -8   4  13      347.37      258.12    392.51 o 
  -7   4  13       10.49     -140.17    250.93 o 
  -6   4  13      252.38      320.86    313.03 o 
  -5   4  13      111.83      211.97    274.24 o 
  -4   4  13      806.93      788.30    186.94 o 
  -3   4  13     1453.50     1406.50     96.38 o 
  -2   4  13        0.35       -9.07    100.43 o 
  -1   4  13      279.90      223.79    103.58 o 
   0   4  13       98.96       79.70     79.18 o 
   1   4  13      813.48      706.09     39.18 o 
   2   4  13       80.20       44.19    124.97 o 
   3   4  13      561.68      480.18    102.98 o 
   4   4  13     3970.76     4126.71    173.77 o 
   5   4  13       43.15        9.18     84.66 o 
   6   4  13      843.10      791.16    125.38 o 
   7   4  13       31.62       77.48    192.63 o 
   8   4  13       21.15        9.80    196.53 o 
  -9   5  13      170.69      371.54    548.16 o 
  -8   5  13     1009.39     1192.07    413.94 o 
  -7   5  13       41.75        5.63    360.59 o 
  -6   5  13      363.08      361.53    265.16 o 
  -5   5  13       52.70       65.39    231.53 o 
  -4   5  13      172.79       27.22    248.74 o 
  -3   5  13       95.28      101.02    102.42 o 
  -2   5  13    10729.41    10499.10    377.49 o 
  -1   5  13      917.77      927.45    101.70 o 
   0   5  13     1109.61     1077.52     54.61 o 
   1   5  13      564.48      503.17     76.42 o 
   2   5  13     1301.83     1126.14    119.78 o 
   3   5  13      211.09      147.93    105.54 o 
   4   5  13     1184.88     1089.95     85.92 o 
   5   5  13      107.73       78.36    103.77 o 
   6   5  13       23.50       -2.30    109.05 o 
   7   5  13       14.76       67.69    175.42 o 
   8   5  13     1305.02     1624.47    302.43 o 
  -9   6  13      131.76      181.47    548.48 o 
  -8   6  13       13.68      -47.40    213.85 o 
  -7   6  13      120.90      142.83    360.90 o 
  -6   6  13      475.35      441.31    324.92 o 
  -5   6  13       38.10       65.70    277.37 o 
  -4   6  13     2142.35     2126.79    199.30 o 
  -3   6  13       82.51      144.71    190.07 o 
  -2   6  13      580.66      639.52    189.76 o 
  -1   6  13      836.39      768.22    112.57 o 
   0   6  13     5661.58     5625.68    190.23 o 
   1   6  13        6.33        3.76     16.18 o 
   2   6  13     3074.68     2792.66    140.78 o 
   3   6  13       90.51       46.19    107.35 o 
   4   6  13     1837.05     1840.74     90.25 o 
   5   6  13       73.38       62.47    144.28 o 
   6   6  13      183.82      153.71    143.30 o 
   7   6  13        3.22      -11.17    160.47 o 
   8   6  13       40.32       79.05    295.88 o 
  -8   7  13     1618.10     1910.12    466.03 o 
  -7   7  13      244.79      172.40    354.96 o 
  -6   7  13      452.77      591.50    337.28 o 
  -5   7  13       41.76      -52.09    347.45 o 
  -4   7  13        1.11       41.30    249.21 o 
  -3   7  13     2797.80     2565.76    227.46 o 
  -2   7  13     6136.87     6193.89    309.75 o 
  -1   7  13      394.04      296.72     41.44 o 
   0   7  13      549.18      439.40     60.38 o 
   1   7  13      694.15      504.97     76.62 o 
   2   7  13     3601.49     3850.66    119.46 o 
   3   7  13      979.01      950.62     87.91 o 
   4   7  13      148.18       28.99     56.99 o 
   5   7  13       33.86       30.42    172.40 o 
   6   7  13      126.91      118.25    165.24 o 
   7   7  13      420.27      400.21    236.55 o 
   8   7  13     1521.74     2259.14    462.59 o 
  -9   8  13      294.41      207.13    553.95 o 
  -8   8  13     1612.53     1707.53    474.95 o 
  -7   8  13      172.53       57.41    362.63 o 
  -6   8  13       52.51      -42.71    453.83 o 
  -5   8  13      107.51      141.11    286.44 o 
  -4   8  13     3757.89     4269.54    285.97 o 
  -3   8  13     1026.82      844.77    255.15 o 
  -2   8  13       56.05       85.33    120.23 o 
  -1   8  13      372.44      289.19    114.65 o 
   0   8  13     3293.16     3214.94     79.95 o 
   1   8  13       71.18       31.82     86.89 o 
   2   8  13     3537.46     3560.34    117.89 o 
   3   8  13     1332.21     1361.11     85.20 o 
   4   8  13     3849.58     3950.79    120.31 o 
   5   8  13        0.56      -34.04    152.13 o 
   6   8  13      217.94      136.63    178.52 o 
   7   8  13        2.06      -19.80    146.98 o 
  -9   9  13      197.14      149.09    602.29 o 
  -8   9  13      771.42      906.88    502.48 o 
  -7   9  13      150.20      187.88    404.39 o 
  -6   9  13      805.12      846.96    352.14 o 
  -5   9  13      292.96      319.76    305.21 o 
  -4   9  13       71.60      -71.18    323.05 o 
  -3   9  13      505.98      318.27    144.61 o 
  -2   9  13     2672.33     2478.70    130.54 o 
  -1   9  13      263.86      220.02    113.02 o 
   0   9  13        8.19       -3.90     57.02 o 
   1   9  13     1456.49     1394.40     99.06 o 
   2   9  13      262.34      268.30    128.76 o 
   3   9  13      668.23      546.79    121.93 o 
   4   9  13     1371.87     1277.44    136.76 o 
   5   9  13      343.03      231.47    212.43 o 
   6   9  13      825.82      763.67    227.39 o 
   7   9  13      152.44      148.39    247.89 o 
  -8  10  13      612.76      870.90    500.29 o 
  -7  10  13      929.60     1152.49    435.84 o 
  -6  10  13       33.61       28.32    354.65 o 
  -5  10  13      785.75      807.54    328.05 o 
  -4  10  13     2283.50     2189.86    171.49 o 
  -3  10  13     1312.35     1358.67    189.45 o 
  -2  10  13      391.24      342.45    168.80 o 
  -1  10  13      144.88      113.73    154.25 o 
   0  10  13     1059.27      927.21    139.07 o 
   1  10  13        0.91      -96.65     96.65 o 
   2  10  13     1797.60     1686.35    136.29 o 
   3  10  13     4658.52     5116.44    152.62 o 
   4  10  13     2328.30     2309.21    186.94 o 
   5  10  13      221.00      256.78    201.84 o 
   6  10  13       34.81       83.97    259.29 o 
   7  10  13      469.09      621.51    232.95 o 
  -8  11  13      239.28      -25.19    223.24 o 
  -7  11  13       70.18      -20.81   1134.50 o 
  -6  11  13      411.21      293.79    321.80 o 
  -5  11  13     1105.89     1283.74    320.70 o 
  -4  11  13      304.65      207.59    240.13 o 
  -3  11  13       10.70       51.94    214.79 o 
  -2  11  13     1530.55     1509.01    175.68 o 
  -1  11  13     1477.45     1385.11    160.51 o 
   0  11  13      176.38      232.62    150.18 o 
   1  11  13      964.81      868.55    140.01 o 
   2  11  13      749.94      607.53    137.42 o 
   3  11  13        6.72       -8.97     97.58 o 
   4  11  13       11.23       10.29    152.73 o 
   5  11  13     3953.93     4638.91    217.54 o 
   6  11  13      183.46      166.30    270.30 o 
   7  11  13       22.95      -20.69    323.43 o 
  -7  12  13     1761.20     1941.41    454.46 o 
  -6  12  13       40.00       31.13    423.01 o 
  -5  12  13       40.73       98.56    289.41 o 
  -4  12  13      149.00      230.12    253.74 o 
  -3  12  13     3942.97     3955.72    240.92 o 
  -2  12  13      672.49      710.08    181.47 o 
  -1  12  13      599.61      507.64    171.46 o 
   0  12  13      142.51      180.84    155.97 o 
   1  12  13        0.41       69.15    143.30 o 
   3  12  13     2839.59     3034.31    135.25 o 
   4  12  13      206.01      252.57    208.12 o 
   5  12  13       10.43        1.42     24.80 o 
   6  12  13        9.96       39.14    349.35 o 
   7  12  13      367.66      433.81    499.82 o 
  -7  13  13       29.84       30.82    461.96 o 
  -5  13  13     1511.63     1739.76    257.50 o 
  -4  13  13      427.06      205.56    249.52 o 
  -3  13  13     1494.85     1640.58    236.69 o 
  -2  13  13      174.14      210.10    188.20 o 
  -1  13  13      489.52      626.85    188.82 o 
   0  13  13      345.43      306.62    174.12 o 
   1  13  13     2201.34     2031.83    156.13 o 
   3  13  13       68.82       22.23     75.30 o 
   4  13  13      409.64      358.89    214.68 o 
   5  13  13     2116.33     2176.98    253.65 o 
   6  13  13      232.63      193.03    297.88 o 
   7  13  13      111.51       13.92   1553.28 o 
  -7  14  13      787.97     1055.34    535.02 o 
  -5  14  13      360.75      308.81    327.74 o 
  -4  14  13       13.47      -99.65    284.41 o 
  -3  14  13     1566.29     1563.92    213.85 o 
  -2  14  13      438.19      364.19    225.43 o 
  -1  14  13      503.67      554.42    194.77 o 
   0  14  13      462.29      383.75    191.64 o 
   1  14  13      894.51      984.31    182.56 o 
   3  14  13     1578.20     1411.39    257.03 o 
   4  14  13      167.81      153.91    199.82 o 
   5  14  13       66.38      110.48    227.89 o 
   6  14  13       45.02      163.01    399.55 o 
  -6  15  13      503.86      672.53    369.82 o 
  -5  15  13       32.79       88.70    296.45 o 
  -4  15  13        2.01      -14.86    712.58 o 
  -3  15  13     1352.74     1314.09    265.32 o 
  -2  15  13     1144.10     1269.82    221.36 o 
  -1  15  13     2527.22     2777.11    204.78 o 
   0  15  13      506.56      624.66    204.00 o 
   1  15  13     1497.18     1255.89    193.52 o 
   3  15  13      158.73      158.79    270.17 o 
   4  15  13      292.12      177.67    220.34 o 
   5  15  13      117.99      125.19    285.41 o 
   6  15  13       15.53      -15.96     72.59 o 
  -6  16  13        1.86       51.94    364.35 o 
  -5  16  13      217.96      231.06    327.58 o 
  -4  16  13      427.64      630.14    327.11 o 
  -3  16  13      577.54      513.43    273.61 o 
  -2  16  13       88.06      102.47    255.00 o 
  -1  16  13     1270.66     1370.88    220.27 o 
   0  16  13     1697.26     2201.10    214.48 o 
   1  16  13      213.62      291.76    222.14 o 
   2  16  13      686.27      751.53    260.31 o 
   3  16  13     1295.19     1272.16    260.31 o 
   4  16  13      600.19      720.84    250.05 o 
   5  16  13       87.01      149.40    286.55 o 
   6  16  13       11.17        4.22    472.29 o 
  -5  17  13      128.72      -25.34    442.57 o 
  -4  17  13       10.71      -42.55    324.61 o 
  -3  17  13      891.80      721.97    263.29 o 
  -2  17  13     2701.44     2923.22    273.30 o 
  -1  17  13     1563.38     1297.82    239.66 o 
   0  17  13        4.28       34.10    242.01 o 
   1  17  13      449.41      542.37    242.64 o 
   2  17  13     1771.77     1976.14    322.42 o 
   3  17  13       66.21       56.94    306.62 o 
   4  17  13       25.98      -30.82    679.41 o 
   5  17  13       49.60      233.09    422.85 o 
   6  17  13       39.33        2.82    478.39 o 
  -5  18  13       11.74       15.80    402.52 o 
  -4  18  13     1441.58     1884.78    372.01 o 
  -3  18  13      435.56      501.70    296.30 o 
  -2  18  13       22.20      114.83    302.08 o 
  -1  18  13       20.04       35.67    268.61 o 
   0  18  13     2210.07     2786.96    260.94 o 
   1  18  13      437.35      501.70    270.01 o 
   2  18  13      550.76      560.68    343.54 o 
   3  18  13      100.81      313.35    369.35 o 
   4  18  13     1469.94     1742.73    432.40 o 
   5  18  13      244.89      248.89    473.54 o 
  -5  19  13        0.13        1.41    401.89 o 
  -4  19  13        4.74       59.45    402.67 o 
  -3  19  13      220.84      174.43    345.73 o 
  -2  19  13     1673.61     1923.42    291.60 o 
  -1  19  13       13.69      -26.13    300.68 o 
   0  19  13       17.11       50.06    283.00 o 
   1  19  13       54.79      -74.15    296.45 o 
   2  19  13     1195.67     1051.58    316.32 o 
   3  19  13        2.55       24.56   1176.42 o 
   5  19  13       62.52       31.44    506.86 o 
  -4  20  13     1855.17     2371.15    377.64 o 
  -3  20  13        0.11       16.43    393.44 o 
  -2  20  13      337.41      213.23    331.49 o 
  -1  20  13      420.88      551.29    323.83 o 
   0  20  13      209.70      235.60    325.08 o 
   1  20  13        6.77        8.45    100.12 o 
   2  20  13      679.27      990.26    421.76 o 
   3  20  13       19.68      -96.21    334.62 o 
  -3  21  13       72.53       60.54    378.11 o 
  -2  21  13     1563.07     1967.22    384.68 o 
  -1  21  13       30.15      -34.42    280.81 o 
   0  21  13       10.57       48.03    338.69 o 
   1  21  13      175.93      317.88    347.92 o 
   2  21  13      491.11      697.56    372.48 o 
  -3  22  13      366.74      431.46    466.97 o 
  -2  22  13      146.40      227.93    407.84 o 
  -1  22  13       85.70      111.54    379.83 o 
   0  22  13       13.77       21.59    375.92 o 
   1  22  13        0.13       44.43    447.73 o 
  -2  23  13      277.10      293.48    427.39 o 
  -1  23  13      210.58      173.18    412.22 o 
   0  23  13       21.66      107.99    312.35 o 
  -1  24  13       53.63       59.45    494.35 o 
   0  24  13       95.32      129.53    471.51 o 
  -8   0  14      985.45      936.60    424.73 o 
  -6   0  14     1347.78      850.25    278.31 o 
  -4   0  14     3045.99     3127.37    265.48 o 
  -2   0  14     1711.02     1660.91    222.77 o 
   0   0  14     2936.15     2820.28    206.97 o 
   2   0  14     1786.28     1462.39    197.74 o 
   4   0  14     3143.99     2957.78    278.62 o 
   6   0  14     1040.51      983.97    229.31 o 
  -8   1  14     1057.12      861.98    474.17 o 
  -7   1  14        0.83       76.28    269.75 o 
  -6   1  14     1240.53     1656.76    235.74 o 
  -5   1  14      256.45      371.07    193.04 o 
  -4   1  14      871.29     1128.05    175.33 o 
  -3   1  14      337.95      295.33    153.93 o 
  -2   1  14     6686.34     6459.93    160.12 o 
  -1   1  14      618.25      617.25     91.34 o 
   0   1  14     1309.96     1330.65     99.01 o 
   1   1  14      716.29      652.27    124.45 o 
   2   1  14     3837.39     4005.88    236.77 o 
   3   1  14       74.08       17.34    148.65 o 
   4   1  14      651.78      557.68    110.13 o 
   5   1  14       48.26        2.93     30.58 o 
   6   1  14      967.82     1023.46    136.86 o 
   7   1  14       50.39       18.92    136.77 o 
   8   1  14     1018.88      920.17    455.71 o 
  -8   2  14      208.83      201.49    429.11 o 
  -7   2  14      292.14      378.90    355.12 o 
  -6   2  14        8.37      109.28    221.08 o 
  -5   2  14       13.84       51.22    181.07 o 
  -4   2  14     2857.28     3000.32    396.49 o 
  -3   2  14     1814.96     1999.84    152.06 o 
  -2   2  14      263.72      212.11     98.27 o 
  -1   2  14      326.37      302.27     94.31 o 
   0   2  14     1585.17     1755.01    117.46 o 
   1   2  14      841.99      705.70    123.95 o 
   2   2  14       48.19      135.43    131.56 o 
   3   2  14     2089.44     2172.12    105.89 o 
   4   2  14     2649.44     2580.12     95.64 o 
   5   2  14      282.84      239.34    117.74 o 
   6   2  14      451.51      378.58    137.77 o 
   7   2  14      571.23      616.68    183.63 o 
   8   2  14      387.40      494.90    330.29 o 
  -8   3  14     1125.57     1141.38    472.60 o 
  -6   3  14      232.00      250.15    348.86 o 
  -5   3  14      420.60      459.93    298.64 o 
  -4   3  14        1.99      -16.11     84.01 o 
  -3   3  14       79.91       76.96    131.19 o 
  -2   3  14     2169.33     2136.81    115.03 o 
  -1   3  14     2237.92     2092.69    118.66 o 
   0   3  14       57.78      107.41    120.59 o 
   1   3  14     1282.10     1252.12    131.18 o 
   2   3  14     4101.11     3958.99    166.08 o 
   3   3  14      480.70      387.96    103.28 o 
   4   3  14       44.26       32.68    107.23 o 
   5   3  14      863.15      896.24    109.22 o 
   6   3  14       34.26       28.42    102.03 o 
   7   3  14        5.01       -5.14    149.22 o 
   8   3  14      828.66      917.02    340.97 o 
  -9   4  14      411.67      595.56    552.39 o 
  -8   4  14      114.07      147.83    484.49 o 
  -7   4  14      160.06      237.79    390.94 o 
  -6   4  14      207.78       75.25    288.94 o 
  -5   4  14      211.67      147.21    292.07 o 
  -4   4  14     1598.78     1464.43    197.74 o 
  -3   4  14     3232.49     3205.75    252.96 o 
  -2   4  14        1.46       21.76    140.27 o 
  -1   4  14      636.94      639.48    122.16 o 
   0   4  14     2655.64     2862.05    137.49 o 
   1   4  14     1640.38     1623.41     80.50 o 
   2   4  14        2.22      -59.36    134.83 o 
   3   4  14     5727.01     5709.63    151.38 o 
   4   4  14     1507.01     1521.02     94.19 o 
   5   4  14      389.78      400.40    114.14 o 
   6   4  14      106.85       80.20    161.71 o 
   7   4  14     1167.69     1474.74    193.57 o 
   8   4  14        1.18     -136.26    492.16 o 
  -9   5  14     1657.64     2352.22    584.46 o 
  -8   5  14      200.74      152.06    457.27 o 
  -7   5  14       83.87      170.83    386.09 o 
  -6   5  14       18.67       35.98    318.20 o 
  -5   5  14      538.81      490.91    258.28 o 
  -4   5  14       12.65       17.99    274.08 o 
  -3   5  14     1360.55     1216.16    209.47 o 
  -2   5  14        2.57        0.01     20.02 o 
  -1   5  14     2122.24     2191.91    128.57 o 
   0   5  14      222.71      160.26    127.29 o 
   1   5  14     6137.07     6396.34    133.54 o 
   2   5  14     2124.77     1994.03    145.23 o 
   3   5  14     2845.61     2845.46    116.76 o 
   4   5  14       92.51       80.02    100.56 o 
   5   5  14        4.28      -22.07     89.96 o 
   6   5  14       11.19        8.29    149.92 o 
   7   5  14       96.19      185.81    196.87 o 
  -9   6  14      877.11     1288.12    618.87 o 
  -8   6  14       10.31      -44.74    337.28 o 
  -7   6  14      169.09      210.25    362.47 o 
  -6   6  14        9.61      -10.32     83.54 o 
  -5   6  14      403.53      389.85    311.47 o 
  -4   6  14      440.52      284.25    278.46 o 
  -3   6  14     6286.28     6588.12    334.31 o 
  -2   6  14      385.51      356.04    128.80 o 
  -1   6  14     3334.62     3499.45    145.74 o 
   0   6  14      307.85      268.99    136.46 o 
   1   6  14       48.37       67.70     86.49 o 
   2   6  14      150.33      130.91    154.19 o 
   3   6  14     2874.09     2835.62    117.43 o 
   4   6  14       82.85       47.05    113.48 o 
   5   6  14      304.33      224.49    138.24 o 
   6   6  14        1.37       -5.21     83.15 o 
   7   6  14      896.85      902.80    229.99 o 
  -8   7  14       45.64       73.06    460.24 o 
  -7   7  14      194.80      -74.15    497.16 o 
  -6   7  14        1.06      -96.84    318.98 o 
  -5   7  14     1050.36     1254.80    322.58 o 
  -4   7  14      383.76      141.26    244.36 o 
  -3   7  14      400.73      225.43    254.84 o 
  -2   7  14     1355.57     1222.57    198.99 o 
  -1   7  14     3404.65     3421.01    150.02 o 
   0   7  14       58.63       34.90    128.50 o 
   1   7  14     4112.37     4093.45    169.95 o 
   2   7  14        8.94      -18.56     71.10 o 
   3   7  14     2340.17     2370.94    129.67 o 
   4   7  14       47.58        3.17     16.01 o 
   5   7  14      186.83      344.64    158.41 o 
   6   7  14       56.77        7.40    198.66 o 
   7   7  14      174.44      138.75    257.36 o 
  -8   8  14      126.21      101.84    488.09 o 
  -7   8  14     1080.78     1282.49    385.94 o 
  -6   8  14       29.14       78.69    380.93 o 
  -5   8  14     1159.63      953.03    332.90 o 
  -4   8  14      389.77      260.16    244.20 o 
  -3   8  14     3520.18     3622.50    264.23 o 
  -2   8  14      475.50      410.34    216.51 o 
  -1   8  14      284.92      231.46    121.55 o 
   0   8  14     1093.90     1052.27     95.98 o 
   1   8  14      618.13      541.23    145.37 o 
   2   8  14       25.77       39.65    107.05 o 
   3   8  14     2750.78     2622.33    127.69 o 
   4   8  14      473.87      605.72    152.57 o 
   5   8  14       12.24       38.95    225.06 o 
   6   8  14       39.21      110.53    192.49 o 
   7   8  14     1516.83     1704.23    257.60 o 
  -8   9  14      723.90      746.21    551.13 o 
  -7   9  14       41.00      -62.89    636.24 o 
  -6   9  14      185.56       98.71    380.93 o 
  -5   9  14     2969.36     3613.90    326.96 o 
  -4   9  14       15.07      -99.18    246.70 o 
  -3   9  14        2.99      -61.17    132.03 o 
  -2   9  14     1543.89     1579.01    148.38 o 
  -1   9  14        2.56       20.48    104.81 o 
   0   9  14        8.60      -50.53    114.12 o 
   1   9  14     1670.10     1732.56    217.92 o 
   2   9  14     1756.01     1817.12    137.35 o 
   3   9  14      516.21      417.13    126.40 o 
   4   9  14       69.27       45.29    173.50 o 
   5   9  14     1230.17     1168.00    224.46 o 
   6   9  14      315.74      424.56    257.85 o 
   7   9  14       37.45     -121.71    384.06 o 
  -7  10  14      829.95     1062.06    478.39 o 
  -6  10  14      254.65      198.52    342.60 o 
  -5  10  14      125.95      -46.62    113.57 o 
  -4  10  14      827.97      802.22    318.04 o 
  -3  10  14     2109.72     2048.47    233.41 o 
  -2  10  14       90.68       34.17    131.08 o 
  -1  10  14       86.10       -1.40    115.92 o 
   0  10  14     1929.89     1999.84    121.95 o 
   1  10  14      207.91      123.90    221.52 o 
   2  10  14        6.10       -9.99    134.06 o 
   3  10  14     1122.78     1010.47    135.61 o 
   4  10  14      968.58     1038.57    198.17 o 
   5  10  14       76.44      117.04    215.97 o 
   6  10  14      440.45      485.16    279.71 o 
   7  10  14      606.97      597.75    451.33 o 
  -7  11  14       10.26      -37.08    221.36 o 
  -6  11  14      714.34      652.04    422.39 o 
  -5  11  14      436.84      357.15    364.03 o 
  -4  11  14     1058.39      859.79    331.49 o 
  -3  11  14        0.31      -56.41    150.07 o 
  -2  11  14      431.77      401.71    150.31 o 
  -1  11  14      275.41      111.39    149.85 o 
   0  11  14      103.93      129.24    136.02 o 
   1  11  14      334.86      366.81    141.32 o 
   2  11  14     4855.00     5316.52    181.60 o 
   3  11  14       98.66       -8.84     97.07 o 
   4  11  14     1928.23     1963.97    198.46 o 
   5  11  14      254.93      224.91    242.44 o 
   6  11  14     1044.10     1164.33    293.02 o 
   7  11  14       28.14       93.39    522.19 o 
  -7  12  14       30.12      151.59    521.10 o 
  -6  12  14     1109.65     1392.93    394.23 o 
  -4  12  14     2803.57     2865.70    182.76 o 
  -3  12  14      383.30      195.24    240.76 o 
  -2  12  14     1444.62     1758.38    205.72 o 
  -1  12  14       12.69       56.79    189.76 o 
   0  12  14      713.80      794.87    170.68 o 
   2  12  14      217.17      303.89    173.73 o 
   3  12  14       12.92      -25.13    120.61 o 
   4  12  14     1101.70     1315.24    203.48 o 
   5  12  14        2.32       66.84    317.93 o 
   6  12  14      278.83      384.25    291.76 o 
   7  12  14       14.63       71.81    480.42 o 
  -6  13  14      732.77      634.67    474.01 o 
  -4  13  14       68.59       25.19    296.92 o 
  -3  13  14      150.64       10.79    254.68 o 
  -2  13  14      627.21      670.03    222.46 o 
  -1  13  14        9.66       14.39    204.94 o 
   0  13  14        6.28      -18.62    132.03 o 
   2  13  14     3856.29     4134.70    310.77 o 
   3  13  14      102.50       62.05    166.64 o 
   4  13  14      218.30      206.11    237.59 o 
   5  13  14      156.39      161.46    277.46 o 
   6  13  14       36.37       30.04   3721.37 o 
  -6  14  14      140.60      -56.79    366.22 o 
  -5  14  14       84.09       81.97    348.86 o 
  -4  14  14     3023.74     3084.98    275.96 o 
  -3  14  14      784.05      680.20    251.87 o 
  -2  14  14      381.36      368.57    222.46 o 
  -1  14  14       89.25       70.40    221.05 o 
   0  14  14     1014.69     1013.10    198.52 o 
   3  14  14      283.70      134.65    179.97 o 
   4  14  14     2091.55     2219.98    242.38 o 
   5  14  14      107.82       89.22    281.92 o 
   6  14  14      377.05      504.20    487.46 o 
  -5  15  14      168.41      216.04    361.53 o 
  -4  15  14      575.63      590.71    331.34 o 
  -3  15  14      119.64       18.77    647.97 o 
  -2  15  14     1714.14     1533.26    253.12 o 
  -1  15  14      123.78      148.93    232.78 o 
   0  15  14       94.22       68.21    223.71 o 
   3  15  14       86.72      128.77    190.75 o 
   4  15  14       49.91       58.12    249.85 o 
   5  15  14       10.71       77.28    401.89 o 
   6  15  14        4.16       28.63    466.66 o 
  -5  16  14      129.01       15.96    346.36 o 
  -4  16  14     1448.76     1633.38    303.65 o 
  -3  16  14      868.55      940.20    285.19 o 
  -2  16  14      639.41      525.32    270.64 o 
  -1  16  14      843.37      791.11    266.10 o 
   0  16  14      282.30      349.33    241.70 o 
   2  16  14       50.63      158.63    342.29 o 
   3  16  14      672.29      590.40    386.09 o 
   4  16  14      329.28      240.09    258.21 o 
   5  16  14       15.60       20.96    534.24 o 
   6  16  14       46.70       23.00    201.02 o 
  -5  17  14      243.31      144.24    366.85 o 
  -4  17  14       74.55        6.26    331.49 o 
  -3  17  14       49.37       73.37    289.88 o 
  -2  17  14      746.51      604.17    301.30 o 
  -1  17  14      730.00      743.24    283.94 o 
   0  17  14      155.32       52.25    269.54 o 
   2  17  14      363.58      446.63    285.66 o 
   3  17  14      964.08     1439.55    410.18 o 
   4  17  14      127.52      -10.95     99.34 o 
   5  17  14      209.88      188.35    487.62 o 
  -5  18  14      135.17      158.79    402.67 o 
  -4  18  14      521.52      530.48    369.20 o 
  -3  18  14      781.97      762.95    337.13 o 
  -2  18  14      710.39      821.46    326.33 o 
  -1  18  14      887.08      987.29    311.00 o 
   0  18  14      199.78      179.12    289.88 o 
   2  18  14      244.91      190.70    377.64 o 
   3  18  14      986.06     1023.11    425.04 o 
   4  18  14      178.15       89.95    415.97 o 
   5  18  14        9.66       44.90    512.65 o 
  -4  19  14       80.31       64.92    392.35 o 
  -3  19  14       80.59      139.70    338.22 o 
  -2  19  14       11.87      173.02    331.34 o 
  -1  19  14      935.89     1295.47    324.92 o 
   2  19  14        3.54       79.78    426.14 o 
  -4  20  14       25.45       13.61    461.65 o 
  -3  20  14     1257.99     1344.59    396.73 o 
  -2  20  14      124.50      142.05    359.97 o 
  -1  20  14       31.36       38.17    346.20 o 
   1  20  14       25.30        4.54    619.19 o 
   2  20  14       73.64      -55.85    279.40 o 
  -3  21  14       31.54       96.05    474.17 o 
  -2  21  14      287.01      401.74    439.28 o 
  -1  21  14      252.01      400.01    407.52 o 
   1  21  14      353.93      490.12    466.81 o 
  -2  22  14      153.97      190.70    424.26 o 
  -1  22  14       13.52      -20.65   1916.22 o 
  -7   0  15      513.56      573.19    400.80 o 
  -5   0  15      324.97      230.75    314.29 o 
  -3   0  15     8443.79     8624.33    386.56 o 
  -1   0  15      348.62      227.46    246.55 o 
   1   0  15      573.30      623.44    151.47 o 
   3   0  15     2317.93     2166.99    253.90 o 
   5   0  15       22.29       71.99    214.97 o 
   7   0  15     1104.79     1432.36    391.88 o 
  -8   1  15        0.54       72.90    520.00 o 
  -7   1  15       51.08      120.53    297.55 o 
  -6   1  15      293.92      373.42    259.62 o 
  -5   1  15     5050.00     5541.56    243.56 o 
  -4   1  15     1081.17     1216.47    209.68 o 
  -3   1  15       23.07       63.04    111.80 o 
  -2   1  15      399.95      419.95    111.01 o 
  -1   1  15      549.78      579.67    118.46 o 
   0   1  15      429.18      341.79    119.01 o 
   1   1  15     2655.53     2539.87    203.37 o 
   2   1  15       15.28       -3.40    133.13 o 
   3   1  15     1149.31      920.69    146.88 o 
   4   1  15       32.92      111.05    118.97 o 
   5   1  15     1447.90     1407.49    140.72 o 
   6   1  15      233.25      285.24    165.12 o 
   7   1  15       48.06      151.28    420.98 o 
  -8   2  15      214.15      192.89    472.92 o 
  -7   2  15      446.41      603.23    444.44 o 
  -6   2  15      439.83      767.49    378.90 o 
  -5   2  15      270.32      370.46    207.31 o 
  -4   2  15       33.09      142.89    194.13 o 
  -3   2  15     4235.40     4455.99    139.17 o 
  -2   2  15      593.50      668.75    117.03 o 
  -1   2  15      352.66      337.93    133.94 o 
   0   2  15      115.75       71.77    146.05 o 
   1   2  15     3126.11     2928.97    155.30 o 
   2   2  15        0.12       18.61    163.55 o 
   3   2  15     1403.09     1061.38    168.48 o 
   4   2  15      282.37      345.77    128.60 o 
   5   2  15      163.27      122.98    123.57 o 
   6   2  15      147.81      189.41    148.74 o 
   7   2  15     1451.91     1531.69    419.73 o 
  -8   3  15      385.94      248.11    473.07 o 
  -7   3  15       43.44       74.93    403.61 o 
  -6   3  15     1719.29     1539.36    308.18 o 
  -5   3  15      663.18      744.34    331.49 o 
  -4   3  15     2162.84     2531.18    295.51 o 
  -3   3  15      270.80      337.60    219.33 o 
  -2   3  15     1327.68     1277.18    258.52 o 
  -1   3  15       80.08      195.70    130.38 o 
   0   3  15      352.70      263.84    130.29 o 
   1   3  15      620.24      643.42    140.16 o 
   2   3  15     1590.35     1521.49    161.53 o 
   3   3  15     2644.11     2627.77    121.48 o 
   4   3  15      151.33      154.74    112.61 o 
   5   3  15      155.26      128.36    129.14 o 
   6   3  15      551.49      619.84    167.23 o 
   7   3  15       16.86       42.72    290.40 o 
  -8   4  15      281.33      324.30    520.63 o 
  -7   4  15       21.03       35.98    382.18 o 
  -6   4  15      188.67      267.67    359.50 o 
  -5   4  15       64.10       75.25    283.31 o 
  -4   4  15      303.21      262.66    230.43 o 
  -3   4  15     1980.22     1547.50    281.28 o 
  -2   4  15     2414.85     2581.93    257.50 o 
  -1   4  15      584.35      568.20    137.64 o 
   0   4  15     5399.75     5594.34    194.02 o 
   1   4  15     2260.15     2195.77    166.45 o 
   2   4  15      216.73       48.72    203.83 o 
   3   4  15      323.80      315.66    124.78 o 
   4   4  15      394.83      439.07    110.98 o 
   5   4  15       12.14       70.60    148.28 o 
   6   4  15      365.07      434.32    175.00 o 
   7   4  15      332.00      500.28    305.87 o 
  -8   5  15      696.86     1017.79    545.50 o 
  -7   5  15       59.30      -46.78    305.84 o 
  -6   5  15      207.71      141.73    396.73 o 
  -5   5  15        5.62      -89.80    207.59 o 
  -4   5  15      824.31      741.36    300.83 o 
  -3   5  15      129.45       82.44    242.79 o 
  -2   5  15     2799.55     2852.39    137.32 o 
  -1   5  15     1394.03     1362.64    126.46 o 
   0   5  15      810.16      661.61    148.26 o 
   1   5  15      323.23      226.26    138.89 o 
   2   5  15     3130.58     3102.68    180.14 o 
   3   5  15      657.66      690.53    125.86 o 
   4   5  15        2.55       68.65    115.84 o 
   5   5  15        0.36       -8.91    120.61 o 
   6   5  15      458.31      519.51    194.23 o 
   7   5  15      125.14      164.97    299.97 o 
  -8   6  15       10.93       26.59    562.87 o 
  -7   6  15      114.52      167.23    428.49 o 
  -6   6  15      204.29      237.94    408.46 o 
  -5   6  15       40.99      -80.72    355.59 o 
  -4   6  15     1760.33     1692.05    318.20 o 
  -3   6  15        2.44      -81.35    196.02 o 
  -2   6  15      553.59      455.02    136.98 o 
  -1   6  15        0.04       29.71    256.83 o 
   0   6  15     6184.46     6545.22    208.08 o 
   1   6  15       20.93      -49.54    152.71 o 
   2   6  15      266.02      232.49    115.15 o 
   3   6  15       16.79       -1.70     32.82 o 
   4   6  15      810.18      864.81    160.23 o 
   5   6  15        9.03      -26.05     78.20 o 
   6   6  15      142.80      124.43    220.74 o 
   7   6  15       27.49      112.12    298.23 o 
  -8   7  15      783.13     1030.15    559.27 o 
  -7   7  15      221.57       19.24    407.37 o 
  -6   7  15      381.78      174.59    423.48 o 
  -5   7  15      254.08      207.59    341.66 o 
  -4   7  15     2673.43     2788.21    328.37 o 
  -3   7  15      256.91      418.94    276.90 o 
  -2   7  15     4224.21     4274.70    289.73 o 
  -1   7  15      414.92      524.72    145.52 o 
   0   7  15      155.88       21.01     69.94 o 
   1   7  15        5.36      -42.98     96.83 o 
   2   7  15     6176.27     6619.85    159.20 o 
   3   7  15        6.87      -20.99    151.17 o 
   4   7  15        0.31       -7.00    158.08 o 
   5   7  15       67.30       21.55     41.86 o 
   6   7  15      214.59      229.69    187.21 o 
   7   7  15       19.31       34.81    310.32 o 
  -7   8  15        4.76       -2.19     20.18 o 
  -6   8  15      215.48      343.38    419.10 o 
  -5   8  15      321.91      184.13    334.62 o 
  -4   8  15     2163.00     2543.54    336.81 o 
  -3   8  15      507.65      444.29    292.85 o 
  -2   8  15      257.29      248.58    289.57 o 
  -1   8  15      869.74      874.03    221.05 o 
   0   8  15      245.70      219.00    154.62 o 
   1   8  15      581.02      492.02    163.15 o 
   2   8  15        8.56       14.27    131.16 o 
   3   8  15      490.83      436.91    145.09 o 
   4   8  15      762.54      845.32    158.37 o 
   5   8  15       52.71       -9.79    135.26 o 
   6   8  15      764.73      798.72    224.35 o 
   7   8  15        1.56      -32.38    985.72 o 
  -7   9  15       27.83       31.29    557.24 o 
  -6   9  15     1546.73     1724.74    359.34 o 
  -5   9  15      436.80      389.69    300.52 o 
  -4   9  15     2119.45     2360.67    335.72 o 
  -3   9  15      154.19       64.61    286.44 o 
  -2   9  15      243.68      135.01    304.43 o 
  -1   9  15      149.23      254.07    136.05 o 
   0   9  15      233.75      191.48    255.00 o 
   1   9  15       84.87       13.61    256.56 o 
   2   9  15     5612.17     6158.85    305.53 o 
   3   9  15     1226.00     1058.16    175.51 o 
   4   9  15        9.09       12.58     84.63 o 
   5   9  15      276.92      292.70    245.06 o 
   6   9  15     1230.54     1507.23    240.87 o 
   7   9  15       14.49      -71.34    512.34 o 
  -7  10  15      164.17      370.45    524.54 o 
  -6  10  15      171.63      133.60    423.17 o 
  -4  10  15      908.28      655.17    289.57 o 
  -3  10  15     5235.58     5498.99    326.96 o 
  -2  10  15      694.87      633.34    168.64 o 
  -1  10  15        8.52      -12.77    141.92 o 
   0  10  15       41.83      -16.58     89.33 o 
   1  10  15     1293.86      913.92    240.92 o 
   2  10  15      121.90       22.53    259.06 o 
   3  10  15      709.00      736.65    157.05 o 
   4  10  15      480.16      464.78    210.79 o 
   5  10  15        7.48      -30.06    218.45 o 
   6  10  15      529.48      619.68    289.98 o 
   7  10  15      846.86     1139.35    542.84 o 
  -6  11  15      146.89      143.30    461.65 o 
  -5  11  15     2605.67     2746.13    395.17 o 
  -4  11  15      189.17      103.88    358.09 o 
  -3  11  15       35.83      -42.97    181.37 o 
  -2  11  15       13.30        9.99     97.96 o 
  -1  11  15      329.38      485.06    164.30 o 
   0  11  15      765.46      489.81    285.19 o 
   1  11  15      985.10      856.66    251.55 o 
   2  11  15     1068.89     1076.14    266.89 o 
   3  11  15     1242.85     1212.31    165.65 o 
   4  11  15       34.62       71.68    227.28 o 
   5  11  15     1266.73     1550.57    236.06 o 
   6  11  15       15.50      117.02    433.02 o 
  -6  12  15       51.05     -100.75    450.86 o 
  -5  12  15       14.11      111.70    412.84 o 
  -4  12  15      578.73      322.73    376.55 o 
  -3  12  15     3431.92     3973.05    202.30 o 
  -2  12  15       23.49      -16.65    144.82 o 
  -1  12  15      149.84       38.83    125.55 o 
   0  12  15      376.23      383.28    312.57 o 
   1  12  15      506.01      430.83    294.42 o 
   2  12  15       81.90       -8.60     92.77 o 
   3  12  15      846.95      924.59    221.52 o 
   4  12  15      309.69      241.62    246.53 o 
   5  12  15      195.32      281.16    288.34 o 
   6  12  15       16.08       66.49    470.41 o 
  -5  13  15     2048.86     2329.85    401.11 o 
  -4  13  15      374.45      207.95    236.06 o 
  -3  13  15      128.61        4.57    226.44 o 
  -2  13  15      352.40      236.85    247.80 o 
  -1  13  15      805.78     1005.65    171.22 o 
   0  13  15        5.57     -138.76    234.19 o 
   1  13  15      877.87      794.71    326.33 o 
   2  13  15        7.43       13.14    292.85 o 
   3  13  15     1361.44     1601.60    258.12 o 
   4  13  15      503.95      442.51    246.85 o 
   5  13  15      525.78      691.78    282.30 o 
   6  13  15       18.23       55.54   1232.74 o 
  -5  14  15       88.51     -147.99    490.75 o 
  -4  14  15      310.60      298.52    236.16 o 
  -3  14  15     1913.42     1797.33    272.83 o 
  -2  14  15       30.25      -67.58    280.03 o 
  -1  14  15      497.25      512.65    243.58 o 
   1  14  15     2075.30     2225.81    295.98 o 
   2  14  15      200.79      166.61    343.23 o 
   3  14  15      813.49      733.23    228.12 o 
   4  14  15       60.95      104.66    337.13 o 
   5  14  15       33.14      -19.24    200.24 o 
   6  14  15        6.65       14.86     85.10 o 
  -5  15  15      825.81      962.59    325.07 o 
  -4  15  15      240.92      175.37    322.42 o 
  -3  15  15       66.45      -64.92    517.66 o 
  -2  15  15      714.16      682.39    293.79 o 
  -1  15  15      321.34      259.85    270.33 o 
   2  15  15      383.83      300.21    355.90 o 
   3  15  15     1117.95     1244.79    311.31 o 
   4  15  15        9.65        7.67    417.22 o 
  -5  16  15       80.10       -7.98    441.16 o 
  -4  16  15      660.32      765.30    373.26 o 
  -3  16  15      230.66      195.39    323.05 o 
  -2  16  15       38.83       84.79    292.38 o 
  -1  16  15      247.84      296.14    290.82 o 
   2  16  15       26.57      157.78    277.86 o 
   3  16  15       49.78      283.15    341.66 o 
  -5  17  15      572.21      486.21    459.62 o 
  -4  17  15       42.30     -104.81    325.08 o 
  -3  17  15      262.86      234.03    356.21 o 
  -2  17  15      766.43      787.20    315.69 o 
   2  17  15     3329.65     4640.14    374.83 o 
   3  17  15       65.93      111.38    384.53 o 
  -4  18  15      407.55      461.81    456.65 o 
  -3  18  15       18.97       -1.88     32.07 o 
  -2  18  15      441.23      394.23    353.08 o 
   2  18  15       37.77       33.63    354.80 o 
  -4  19  15      419.90      488.56    489.34 o 
  -3  19  15      156.85      199.46    423.79 o 
  -2  19  15      549.80      626.07    381.71 o 
  -3  20  15        9.77       41.46    439.44 o 
  -2  20  15      562.24      693.49    414.72 o 
  -2  21  15       51.43       -4.07    126.72 o 
  -6   0  16     1650.41     1793.73    416.60 o 
  -4   0  16      806.07      862.61    321.64 o 
  -2   0  16       28.29      281.59    288.16 o 
   0   0  16     4156.29     4186.06    178.75 o 
   2   0  16       51.86      -17.21    130.94 o 
   4   0  16      492.97      598.13    199.25 o 
   6   0  16      126.32      146.01    275.04 o 
  -8   1  16      382.85      628.42    586.80 o 
  -7   1  16        0.71        9.07    423.79 o 
  -6   1  16     1690.99     1793.11    261.27 o 
  -5   1  16      721.63      736.60    265.98 o 
  -4   1  16     6087.24     6902.83    267.06 o 
  -3   1  16      429.83      405.85    132.51 o 
  -2   1  16      119.97      114.54    127.14 o 
  -1   1  16        1.97       52.31    136.10 o 
   0   1  16      302.69      206.48    157.98 o 
   1   1  16      153.83      151.16    120.48 o 
   2   1  16     1922.51     1920.89    170.77 o 
   3   1  16       53.60       48.17    155.74 o 
   4   1  16      404.69      313.65    138.56 o 
   5   1  16      257.16      273.26    163.63 o 
   6   1  16     1672.20     1981.46    198.48 o 
   7   1  16       49.30      -32.85    697.41 o 
  -7   2  16      414.16      769.84    466.03 o 
  -6   2  16     1305.37     1314.56    398.76 o 
  -5   2  16       70.57      183.25    234.94 o 
  -4   2  16      832.91      716.71    236.94 o 
  -3   2  16      605.93      659.85    130.95 o 
  -2   2  16       76.94      128.14    126.48 o 
  -1   2  16     1080.61      876.08    200.48 o 
   0   2  16     2603.64     2521.16    159.99 o 
   1   2  16      577.78      528.46    159.52 o 
   2   2  16     1365.15     1426.95    136.80 o 
   3   2  16      990.68     1073.72    195.69 o 
   4   2  16      694.13      733.78    139.87 o 
   5   2  16        3.63      -12.62    141.73 o 
   6   2  16      480.55      489.94    241.94 o 
   7   2  16      488.73      720.09    449.29 o 
  -7   3  16       11.53       14.71    499.67 o 
  -6   3  16      137.68      316.01    436.15 o 
  -5   3  16     2179.74     2184.20    308.18 o 
  -4   3  16      507.62      536.74    299.58 o 
  -3   3  16      239.06      338.38    271.89 o 
  -2   3  16      542.28      485.60    147.29 o 
  -1   3  16       46.41       87.24    146.90 o 
   0   3  16      329.83      275.53    149.96 o 
   1   3  16      485.58      486.46    160.58 o 
   2   3  16     2595.28     2570.96    182.61 o 
   3   3  16      704.64      718.62    189.18 o 
   4   3  16       97.70      111.33    165.75 o 
   5   3  16      630.35      739.48    155.95 o 
   6   3  16      729.30      946.38    252.63 o 
   7   3  16      296.91      116.23    497.63 o 
  -7   4  16      386.77      520.94    511.87 o 
  -6   4  16      331.66      684.58    443.04 o 
  -5   4  16      671.17      341.98    309.91 o 
  -4   4  16      113.28      134.22    277.21 o 
  -3   4  16     3377.71     3801.31    316.63 o 
  -2   4  16       31.43       17.20    177.75 o 
  -1   4  16        0.42       55.99    157.43 o 
   0   4  16     1725.89     1761.82    156.44 o 
   1   4  16     3606.43     3592.25    174.14 o 
   2   4  16      745.69      718.76    182.40 o 
   3   4  16      631.99      595.44    184.49 o 
   4   4  16      247.16      238.78    127.03 o 
   5   4  16        1.92      -31.84    196.50 o 
   6   4  16       38.91       -1.72    260.73 o 
   7   4  16      914.23     1114.91    335.47 o 
  -7   5  16       24.49      307.25    520.47 o 
  -6   5  16       30.64       14.55    215.26 o 
  -5   5  16      575.96      504.67    350.11 o 
  -4   5  16      400.35      551.92    321.48 o 
  -3   5  16      253.20       -2.35     54.44 o 
  -2   5  16      699.07      597.53    154.07 o 
  -1   5  16     1282.31     1476.08    152.43 o 
   0   5  16       14.48       39.81    156.61 o 
   1   5  16     1752.20     1567.77    311.55 o 
   2   5  16      255.81      325.10    176.77 o 
   3   5  16     2120.17     2313.40    194.47 o 
   4   5  16       34.96       24.99    139.18 o 
   5   5  16      336.13      252.20    170.69 o 
   6   5  16        5.56       -1.70    205.37 o 
   7   5  16       86.47       39.74    508.90 o 
  -7   6  16      803.03     1140.91    528.45 o 
  -6   6  16       20.80      -42.24    263.44 o 
  -5   6  16       76.92      -55.54    335.87 o 
  -4   6  16        3.39       -4.22     58.82 o 
  -3   6  16     1982.03     1929.21    285.50 o 
  -2   6  16      717.98      527.29    160.58 o 
  -1   6  16      715.91      627.10    146.61 o 
   0   6  16        1.60       89.19    166.07 o 
   1   6  16     5099.72     5461.28    207.55 o 
   2   6  16        2.54      -13.40     54.45 o 
   3   6  16      235.59      186.93    200.90 o 
   4   6  16      259.95      154.47    207.58 o 
   5   6  16       57.77       94.29    208.29 o 
   6   6  16        4.34      -46.50    220.92 o 
   7   6  16      624.03      712.11    524.07 o 
  -7   7  16      160.36      105.44    517.19 o 
  -6   7  16       42.00       14.86    966.17 o 
  -5   7  16     2911.13     3443.38    335.41 o 
  -4   7  16       46.33       21.59    335.56 o 
  -3   7  16       78.57       -2.66    461.18 o 
  -2   7  16      249.82      318.20    269.70 o 
  -1   7  16     2788.63     2935.39    158.01 o 
   0   7  16        3.91      -66.50    100.46 o 
   1   7  16     1377.44      966.30    172.19 o 
   2   7  16        4.59      -22.59    158.16 o 
   3   7  16      947.78      948.78    188.78 o 
   4   7  16       68.70      102.37    234.48 o 
   5   7  16      344.42      462.01    204.54 o 
   6   7  16        5.22       40.78    282.06 o 
   7   7  16      351.71      373.42    537.06 o 
  -6   8  16      208.28      359.65    441.63 o 
  -5   8  16       84.52      147.52    322.42 o 
  -4   8  16       67.60       99.03    327.90 o 
  -3   8  16     1335.82     1168.29    310.69 o 
  -2   8  16       22.92       -0.94     10.48 o 
  -1   8  16      219.65      104.03    292.54 o 
   0   8  16     1452.31     1342.44    159.23 o 
   1   8  16     1798.07     1851.07    182.24 o 
   2   8  16      522.35      482.62    191.31 o 
   3   8  16       56.35       35.34    287.91 o 
   4   8  16       16.94      -40.11    198.60 o 
   5   8  16       59.60       85.42    415.03 o 
   6   8  16        2.09       91.99    402.36 o 
  -6   9  16       45.30       69.46    395.95 o 
  -5   9  16     3009.53     3800.69    403.93 o 
  -4   9  16      798.10      984.78    308.03 o 
  -3   9  16      640.78      894.67    338.85 o 
  -2   9  16      334.18      216.82    310.06 o 
  -1   9  16      480.48      305.84    298.80 o 
   0   9  16      387.78      165.98    252.96 o 
   1   9  16      761.36      527.04    263.29 o 
   2   9  16      930.57      853.69    282.22 o 
   3   9  16      978.71      823.34    312.25 o 
   4   9  16        6.55      -13.92    683.95 o 
   5   9  16      680.42      592.90    384.06 o 
  -6  10  16      495.26      386.40    512.96 o 
  -5  10  16       74.29       60.07    448.82 o 
  -4  10  16      411.90      587.12    406.27 o 
  -3  10  16      579.99      879.50    364.35 o 
  -2  10  16      134.85      -46.46    787.20 o 
  -1  10  16       12.21      -33.01    195.86 o 
   0  10  16      444.19      381.24    258.91 o 
   1  10  16      570.64      313.66    276.58 o 
   2  10  16       19.31     -141.42    255.31 o 
   3  10  16       69.48       61.82    241.14 o 
   4  10  16      688.19      670.65    324.30 o 
   5  10  16      111.10      100.28    406.27 o 
  -5  11  16      610.91      494.35    389.69 o 
  -4  11  16     3990.23     5036.87    374.98 o 
  -3  11  16      228.29      216.98    295.36 o 
  -2  11  16       37.14      -17.21    150.18 o 
  -1  11  16      462.16      518.44    301.46 o 
   0  11  16      177.11       77.59    314.76 o 
   1  11  16       35.42      -59.13    336.66 o 
   2  11  16     1623.17     1762.29    298.96 o 
   3  11  16       65.80      -74.30    263.33 o 
   4  11  16       74.27      139.23    416.91 o 
   5  11  16      332.59      408.62    462.59 o 
  -5  12  16       16.95      -84.48    290.35 o 
  -4  12  16      364.44      397.82    434.59 o 
  -3  12  16        0.11      114.20    408.93 o 
  -2  12  16     1740.20     1918.22    203.09 o 
  -1  12  16      911.76      806.29    368.57 o 
   0  12  16      761.18      593.37    361.69 o 
   1  12  16      507.48      442.41    331.03 o 
   2  12  16      239.65      160.82    323.20 o 
   3  12  16      221.23      178.11    237.41 o 
   4  12  16     2561.68     2639.28    364.97 o 
  -5  13  16      184.72       -2.66    434.59 o 
  -4  13  16     2623.26     3148.18    359.65 o 
  -3  13  16      345.02      246.53    224.73 o 
  -2  13  16      887.30      842.36    218.98 o 
  -1  13  16       66.20     -101.84    292.54 o 
   0  13  16      101.39      -12.98    112.79 o 
   1  13  16      110.70      -18.15    195.39 o 
   2  13  16     1357.35     1569.40    346.98 o 
   3  13  16      127.28      291.92    313.19 o 
   4  13  16        9.96        3.13    429.74 o 
  -4  14  16      743.66      572.25    479.96 o 
  -3  14  16      223.89      283.20    252.56 o 
  -2  14  16       96.26       44.94    139.23 o 
  -1  14  16       15.71     -145.80    296.30 o 
   0  14  16     1827.99     1916.07    393.76 o 
   1  14  16        3.35      -97.77    247.80 o 
   2  14  16      318.69      101.69    391.25 o 
   3  14  16      198.61      252.18    354.49 o 
  -4  15  16      632.77      915.32    387.34 o 
  -3  15  16       67.13      -10.72    221.01 o 
  -2  15  16      636.83      730.73    405.49 o 
  -1  15  16      243.26      236.22    431.30 o 
   0  15  16      103.54       40.83    370.45 o 
   2  15  16     1754.55     1979.27    378.74 o 
   3  15  16       63.71       54.44    387.03 o 
  -4  16  16      155.77      352.14    422.07 o 
  -3  16  16      728.83      820.99    362.47 o 
   1  16  16      999.00      893.42    430.05 o 
   2  16  16      514.59      712.20    311.10 o 
  -4  17  16      358.44      466.19    425.83 o 
  -3  17  16        4.30      -90.42    403.46 o 
   1  17  16      437.32      606.36    448.98 o 
   2  17  16      226.76      162.07    485.43 o 
  -4  18  16        3.38      -92.46    499.20 o 
  -3  18  16      642.38      979.31    451.17 o 
   2  18  16       52.97      147.99    506.24 o 
  -3  19  16        0.55      -75.56    296.30 o 
   2  19  16       44.66       43.49    544.88 o 
  -7   0  17     1400.61     2182.32    543.78 o 
  -5   0  17     1966.97     2245.53    416.44 o 
  -3   0  17     2695.40     3171.18    337.44 o 
  -1   0  17      731.38      476.77    176.94 o 
   1   0  17      787.51      798.31    243.89 o 
   3   0  17      379.71      194.30    313.66 o 
   5   0  17      336.24      281.07    241.84 o 
  -7   1  17       35.76       23.62    508.90 o 
  -6   1  17      155.29      326.40    309.83 o 
  -5   1  17     2443.52     2349.11    270.58 o 
  -4   1  17      557.47      602.82    238.16 o 
  -3   1  17      820.05      773.61    207.38 o 
  -2   1  17        1.24       19.91     87.30 o 
  -1   1  17     1248.75     1344.91    135.28 o 
   0   1  17        6.22       35.16    130.64 o 
   1   1  17        5.57       20.35    117.20 o 
   2   1  17       82.34       59.25    182.74 o 
   3   1  17      747.17      765.00    189.97 o 
   4   1  17      225.38      260.20    155.41 o 
   5   1  17      920.22      944.39    174.02 o 
   6   1  17      254.87      394.85    414.09 o 
  -7   2  17      547.17      886.38    474.17 o 
  -6   2  17      511.46      481.52    456.49 o 
  -5   2  17     1559.58     1308.93    342.76 o 
  -4   2  17        3.65      -26.44    338.38 o 
  -3   2  17      701.97      880.60    279.40 o 
  -2   2  17     1617.67     1624.62    170.68 o 
  -1   2  17      381.57      280.40    180.88 o 
   0   2  17      802.40      902.98    173.63 o 
   1   2  17     2469.36     2696.98    163.96 o 
   2   2  17      344.80      267.39    199.37 o 
   3   2  17      166.59      180.18    195.52 o 
   4   2  17      194.16      163.31    163.62 o 
   5   2  17      299.45      370.20    201.09 o 
   6   2  17       22.68      151.59    457.90 o 
  -6   3  17      186.14      479.33    425.04 o 
  -5   3  17      469.45      547.54    397.51 o 
  -4   3  17     1569.75     1976.45    293.17 o 
  -3   3  17       13.97      -64.30    256.09 o 
  -2   3  17       11.78      -12.34    160.76 o 
  -1   3  17     1281.29     1528.62    230.75 o 
   0   3  17      436.57      376.24    177.09 o 
   1   3  17        1.12       44.07    267.97 o 
   2   3  17     1046.12      908.67    195.46 o 
   3   3  17     1392.09     1400.69    190.07 o 
   4   3  17        0.70       30.94    151.77 o 
   5   3  17      401.79      467.96    208.72 o 
   6   3  17     1189.43     1464.74    410.97 o 
  -6   4  17     1570.17     1481.79    417.22 o 
  -5   4  17      156.95      134.22    420.98 o 
  -4   4  17       17.56      128.28    336.81 o 
  -3   4  17        0.94       59.45    358.09 o 
  -2   4  17      160.56      266.43    173.81 o 
  -1   4  17      213.60      122.28    182.18 o 
   0   4  17     2062.87     2239.26    187.00 o 
   1   4  17     3371.64     3571.18    179.65 o 
   2   4  17     1500.72     1575.84    190.00 o 
   3   4  17       57.25      111.87    223.54 o 
   4   4  17      143.71      136.84    198.42 o 
   5   4  17      118.81      103.18    226.86 o 
   6   4  17        0.03       13.92    187.26 o 
  -6   5  17        0.14      257.34    439.28 o 
  -5   5  17      225.64      357.78    417.85 o 
  -4   5  17     1106.22     1156.55    358.87 o 
  -3   5  17       27.60      -18.30   3747.65 o 
  -2   5  17     1604.89     1754.26    177.38 o 
  -1   5  17      734.73      677.81    184.99 o 
   0   5  17     2510.57     2597.73    172.20 o 
   1   5  17        2.11       66.19    192.10 o 
   2   5  17     3266.70     3134.21    187.39 o 
   3   5  17      110.56      104.82    205.17 o 
   4   5  17       19.71      -21.02    223.66 o 
   5   5  17       32.80       14.18     60.53 o 
   6   5  17     1201.05     1253.39    488.09 o 
  -6   6  17     1699.85     2209.39    485.43 o 
  -5   6  17        4.03        0.16      1.72 o 
  -4   6  17      243.83      108.41    362.31 o 
  -3   6  17        1.53     -151.90    238.41 o 
  -2   6  17      236.69      429.58    348.39 o 
  -1   6  17       23.90       43.03    185.21 o 
   0   6  17     5884.40     6156.99    222.70 o 
   1   6  17      209.11      270.65    196.92 o 
   2   6  17     2298.62     2612.40    208.30 o 
   3   6  17        3.11      -43.38    199.00 o 
   4   6  17      312.54      316.87    186.04 o 
   5   6  17       39.97       -9.68    139.66 o 
   6   6  17       59.39       35.82    504.05 o 
  -6   7  17       35.56       30.66    525.79 o 
  -5   7  17       85.75      204.62    373.11 o 
  -4   7  17      946.15     1108.84    337.60 o 
  -3   7  17      272.87      372.17    377.49 o 
  -2   7  17      812.74      701.16    359.97 o 
  -1   7  17        1.70       -7.43    105.70 o 
   0   7  17      722.58      777.13    189.74 o 
   1   7  17        4.47       47.36    197.48 o 
   2   7  17      685.01      688.00    219.29 o 
   3   7  17      395.04      268.24    234.90 o 
   4   7  17        5.91      -25.77    169.34 o 
   5   7  17        1.68       10.03    279.75 o 
  -5   8  17      354.65      326.96    416.91 o 
  -4   8  17      150.23      269.70    347.92 o 
  -3   8  17        8.47       64.77    390.78 o 
  -2   8  17      241.00      540.18    365.60 o 
  -1   8  17      558.05      493.41    324.61 o 
   0   8  17     1062.55     1032.48    203.79 o 
   1   8  17      542.72      747.33    205.24 o 
   2   8  17      256.26      345.18    218.58 o 
   3   8  17       22.71       90.68    223.12 o 
   4   8  17      807.33      787.06    244.21 o 
   5   8  17        1.25       98.40    447.26 o 
  -5   9  17      599.00      411.59    491.53 o 
  -4   9  17     2192.51     2563.57    431.30 o 
  -3   9  17       26.37      -54.28    235.13 o 
  -2   9  17       59.60     -127.50    324.45 o 
  -1   9  17      539.72      547.85    358.56 o 
   0   9  17      560.90      260.94    344.95 o 
   1   9  17       18.22        5.01    309.75 o 
   2   9  17      179.84       86.98    324.14 o 
   3   9  17      627.89      748.40    351.05 o 
   4   9  17      290.60      198.83    408.78 o 
   5   9  17      130.78      156.13    487.46 o 
  -5  10  17      381.90      365.44    408.31 o 
  -4  10  17       14.71       43.33    417.07 o 
  -3  10  17      676.78      903.75    357.62 o 
  -2  10  17      482.20      593.06    313.35 o 
  -1  10  17        0.00        7.98    369.98 o 
   0  10  17      293.19      284.25    326.49 o 
   1  10  17     1133.40     1147.79    312.57 o 
   2  10  17       38.57      -93.08    781.57 o 
   3  10  17      297.94      442.10    392.82 o 
   4  10  17      811.98      977.59    395.95 o 
  -4  11  17      251.82      203.06    439.91 o 
  -3  11  17      579.72      581.33    436.62 o 
  -2  11  17       39.45      -67.43    243.42 o 
  -1  11  17      796.71      670.03    310.69 o 
   2  11  17        5.06      -45.99    413.78 o 
   3  11  17      364.96      682.07    403.77 o 
   4  11  17       43.42      -19.55    460.71 o 
  -4  12  17       72.93     -128.91    472.76 o 
  -3  12  17      858.35     1152.33    385.00 o 
  -1  12  17        6.02      -86.98    295.67 o 
   0  12  17      117.39      -94.02    374.20 o 
   1  12  17     2400.04     2819.03    375.77 o 
   2  12  17       45.84      -52.09    204.31 o 
   3  12  17      476.74      426.61    373.11 o 
  -3  13  17      155.05      207.91    449.29 o 
  -2  13  17      155.80       37.08    450.70 o 
  -1  13  17     1281.77     1144.66    357.78 o 
   0  13  17      127.51       29.72    338.22 o 
   2  13  17       37.54      -55.22    364.19 o 
   3  13  17      286.04      282.37    351.21 o 
  -3  14  17      436.52      416.44    511.56 o 
  -2  14  17      229.49      -32.54    391.88 o 
  -1  14  17      579.17      689.74    463.84 o 
   0  14  17        0.17       -8.60    399.08 o 
   1  14  17     2202.02     2268.52    392.82 o 
   2  14  17       65.47      -17.83    371.70 o 
  -2  15  17      272.04       76.03    402.05 o 
  -1  15  17     1918.28     2160.42    464.94 o 
   0  15  17      133.06      -36.45    206.50 o 
   1  15  17       10.08     -111.70    314.76 o 
   2  15  17      190.94      235.75    455.24 o 
  -1  16  17      222.82       27.69    449.92 o 
   0  16  17      731.29      880.60    430.21 o 
   1  16  17     1585.39     2067.03    503.26 o 
   2  16  17       37.49      -18.93    473.07 o 
  -1  17  17      523.48      294.57    469.94 o 
   0  17  17      459.05      548.63    449.45 o 
   2  17  17      674.35      894.68    536.43 o 
   1  18  17       58.69     -140.95    361.53 o 
  -6   0  18     3417.79     4538.45    440.38 o 
  -4   0  18        0.07      152.06    363.72 o 
  -2   0  18      921.77      985.73    201.91 o 
   0   0  18       12.15       -4.38     36.76 o 
   2   0  18      217.85      267.82    318.98 o 
   4   0  18     1583.63     1787.79    244.87 o 
  -6   1  18       20.81       18.46    483.40 o 
  -5   1  18      304.27      433.52    301.53 o 
  -4   1  18     1193.67     1481.53    268.14 o 
  -3   1  18      311.65      434.67    255.67 o 
  -2   1  18      975.79      832.08    155.56 o 
  -1   1  18        3.86       28.06    140.34 o 
   0   1  18     2234.13     2022.99    164.57 o 
   1   1  18       68.30       71.30    193.26 o 
   2   1  18      404.15      414.85    195.74 o 
   3   1  18       28.74      136.54    222.37 o 
   4   1  18        1.28      -13.40     99.07 o 
   5   1  18      189.48      180.69    423.64 o 
  -5   2  18      213.81      422.85    484.34 o 
  -4   2  18       40.71      -83.23    387.19 o 
  -3   2  18      629.52      583.20    393.13 o 
  -2   2  18      134.46      206.41    195.64 o 
  -1   2  18      393.19      348.65    196.93 o 
   0   2  18      649.55      700.04    198.61 o 
   1   2  18      110.64      146.77    171.34 o 
   2   2  18      225.28      278.42    214.15 o 
   3   2  18      392.84      554.07    251.31 o 
   4   2  18      802.90      795.20    182.44 o 
   5   2  18      157.28       82.44    395.95 o 
   6   2  18       73.32      356.68    491.06 o 
  -5   3  18      732.42      983.53    492.16 o 
  -4   3  18      399.90      490.59    415.19 o 
  -3   3  18      274.98      288.16    406.74 o 
  -2   3  18     1173.80     1340.37    297.08 o 
  -1   3  18      588.94      552.25    188.82 o 
   0   3  18     2156.86     1995.67    206.08 o 
   1   3  18      227.75      218.12    207.73 o 
   2   3  18      343.09      431.96    221.31 o 
   3   3  18      217.33      145.21    224.39 o 
   4   3  18       69.00       69.13    189.00 o 
   5   3  18      789.16     1041.73    414.09 o 
   6   3  18      532.11      624.66    476.20 o 
  -5   4  18      511.71      706.17    500.61 o 
  -4   4  18      305.91      216.67    428.49 o 
  -3   4  18      188.52      323.05    405.49 o 
  -2   4  18       23.70       55.54    343.07 o 
  -1   4  18      255.87      242.08    200.29 o 
   0   4  18     1088.43     1024.19    211.20 o 
   1   4  18     2673.46     2746.41    193.10 o 
   2   4  18     1113.41     1387.39    212.69 o 
   3   4  18       93.57      124.97    235.97 o 
   4   4  18      242.18       94.74    208.01 o 
   5   4  18     1297.71     1790.29    439.59 o 
  -5   5  18      103.53      152.84    500.61 o 
  -4   5  18       61.74      140.33    423.79 o 
  -3   5  18       41.10      172.40    411.12 o 
  -2   5  18      253.31      234.82    361.37 o 
  -1   5  18     3111.74     3384.43    201.16 o 
   0   5  18      375.75      396.53    209.95 o 
   1   5  18        5.16       48.38    210.27 o 
   2   5  18       17.24       54.17    274.52 o 
   3   5  18      633.14      612.26    200.55 o 
   4   5  18       34.40       25.67    146.79 o 
   5   5  18      212.59      180.22    453.36 o 
  -5   6  18     1510.88     2314.20    473.38 o 
  -4   6  18       16.07     -130.47    337.44 o 
  -3   6  18      598.70      321.95    419.10 o 
  -2   6  18      358.08       96.68    368.73 o 
  -1   6  18      123.25      126.02    213.81 o 
   0   6  18      106.85      156.51    212.31 o 
   1   6  18     4153.03     4571.86    220.94 o 
   2   6  18        0.03       13.98    235.98 o 
   3   6  18      140.38      151.12    259.12 o 
   4   6  18        6.46        7.05     77.71 o 
   5   6  18      437.44      677.38    443.50 o 
  -5   7  18      127.53      143.77    399.08 o 
  -4   7  18       51.97      162.70    361.69 o 
  -3   7  18        1.36     -103.41    364.35 o 
  -2   7  18       69.01      146.27    351.36 o 
  -1   7  18     2583.01     2779.62    210.59 o 
   0   7  18       51.89       56.15    216.56 o 
   1   7  18      133.43      125.34    226.91 o 
   2   7  18       81.94      131.02    236.34 o 
   3   7  18      428.30      367.16    340.41 o 
   4   7  18       94.55       31.52    229.94 o 
  -4   8  18        2.29     -118.11    470.88 o 
  -3   8  18      984.57      947.40    368.10 o 
  -2   8  18      149.70      239.82    322.42 o 
  -1   8  18        9.45      -28.32    195.08 o 
   0   8  18      482.17      486.96    220.42 o 
   1   8  18     2051.94     2267.02    225.50 o 
   2   8  18      194.91      354.42    240.51 o 
   3   8  18      222.24      177.40    391.57 o 
   4   8  18       11.76       19.46    117.81 o 
  -4   9  18      556.89      593.84    481.05 o 
  -3   9  18       31.37      117.17    411.59 o 
  -2   9  18     1047.18      779.22    407.05 o 
  -1   9  18      739.03     1022.96    326.18 o 
   0   9  18      713.73      768.59    383.59 o 
   1   9  18      227.70       47.24    985.10 o 
   2   9  18      292.75      516.87    402.36 o 
   3   9  18        6.75      -25.03    246.24 o 
   4   9  18       20.78      204.78    477.30 o 
  -4  10  18        2.78      -59.13    416.75 o 
  -3  10  18      423.53      510.46    470.41 o 
  -2  10  18      416.87      651.57    438.34 o 
  -1  10  18      295.56      419.88    400.80 o 
   0  10  18       33.84     -113.26    666.74 o 
   1  10  18      436.84      591.81    407.99 o 
   2  10  18      166.21       87.61    413.16 o 
   3  10  18      257.62      247.02    412.84 o 
  -3  11  18       23.93      115.92    403.30 o 
  -2  11  18      248.72      294.73    372.95 o 
  -1  11  18      718.85      821.15    443.66 o 
   0  11  18     1430.18     1533.73    368.73 o 
   1  11  18       82.87      -94.33    295.98 o 
   2  11  18      157.53      139.70    417.85 o 
  -3  12  18       75.51       30.04    505.77 o 
  -2  12  18     1821.69     2015.87    479.02 o 
  -1  12  18      177.82       11.42    821.77 o 
   0  12  18      454.92      316.32    424.58 o 
   1  12  18      111.96      -20.96    729.16 o 
   2  12  18      147.72      173.02    415.50 o 
  -2  13  18      867.47      938.63    474.95 o 
  -1  13  18      290.70      236.38    466.19 o 
   0  13  18     1200.24     1451.60    436.31 o 
   1  13  18        0.20      -28.32    734.95 o 
   2  13  18      224.53      255.93    466.66 o 
  -1  14  18       91.09      -40.20    503.89 o 
   0  14  18      930.00      936.60    501.54 o 
   1  14  18      100.21      -71.49    244.51 o 
   2  14  18      692.70     1088.82    489.50 o 
  -1  15  18      307.52      212.76    478.08 o 
   0  15  18     1640.79     1900.73    462.59 o 
   1  15  18       88.40      -34.26    201.49 o 
   2  15  18      339.09      420.82    528.45 o 
   0  16  18      669.17      655.48    485.12 o 
   1  16  18     1021.03     1163.91    565.06 o 
  -3   0  19     2140.70     2178.88    441.16 o 
  -1   0  19     1616.84     1780.75    297.55 o 
   1   0  19       54.65       76.50    322.73 o 
   3   0  19      327.53      521.25    337.60 o 
  -4   1  19      341.80      489.81    490.12 o 
  -3   1  19      464.08      530.80    449.76 o 
  -2   1  19       17.37       39.01    217.19 o 
  -1   1  19     2242.96     2462.45    178.80 o 
   0   1  19      253.52      338.29    211.48 o 
   1   1  19        5.69       -0.30     55.29 o 
   2   1  19       13.41       38.81    271.30 o 
   3   1  19      514.13      491.75    263.39 o 
   4   1  19        0.24       31.45     74.81 o 
   5   1  19       94.44       33.01    498.10 o 
  -4   2  19       58.77       92.92    503.58 o 
  -3   2  19     1105.76     1260.27    448.51 o 
  -2   2  19      400.45      711.48    357.15 o 
  -1   2  19      608.87      489.85    173.47 o 
   0   2  19       13.01        4.04    137.29 o 
   1   2  19      573.08      690.72    239.71 o 
   2   2  19      156.52      265.26    242.07 o 
   3   2  19        0.30       10.32    407.05 o 
   4   2  19      648.75      735.22    304.55 o 
   5   2  19     2084.19     2807.46    448.67 o 
  -4   3  19      896.09      951.62    502.48 o 
  -3   3  19       51.86      182.56    452.89 o 
  -2   3  19       61.43       35.51    390.47 o 
  -1   3  19     1125.04     1055.87    221.97 o 
   0   3  19     2467.61     2328.18    231.92 o 
   1   3  19       63.17       43.66    124.13 o 
   2   3  19      296.60      271.98    245.46 o 
   3   3  19      545.63      521.19    278.51 o 
   4   3  19      107.23      109.66    399.55 o 
   5   3  19       13.03        0.94    460.09 o 
  -4   4  19        5.50       32.70    501.70 o 
  -3   4  19       64.50       52.72    454.92 o 
  -2   4  19     1100.14     1394.19    404.55 o 
  -1   4  19        1.67       64.60    223.69 o 
   0   4  19      454.78      529.24    242.94 o 
   1   4  19     1259.77     1403.62    227.26 o 
   2   4  19      377.74      488.47    195.41 o 
   3   4  19        0.23       11.94    268.19 o 
   4   4  19     2132.62     2119.75    399.23 o 
   5   4  19      448.54      601.66    476.51 o 
  -4   5  19      113.92      176.93    499.82 o 
  -3   5  19        0.12       -6.10     25.81 o 
  -2   5  19      552.55      527.20    391.88 o 
  -1   5  19      433.58      376.29    238.56 o 
   0   5  19     1830.36     1829.31    239.54 o 
   1   5  19      305.27      327.48    237.39 o 
   2   5  19      507.13      779.10    267.26 o 
   3   5  19      750.27      770.12    278.13 o 
   4   5  19      348.59      660.80    430.68 o 
  -4   6  19        7.90      -56.79    398.92 o 
  -3   6  19        0.05       45.52    474.17 o 
  -2   6  19      832.26     1023.74    365.75 o 
  -1   6  19       45.12       30.97    387.81 o 
   0   6  19     1101.43     1249.55    246.06 o 
   1   6  19        6.71      -11.51    209.10 o 
   2   6  19      860.24      987.54    259.18 o 
   3   6  19       38.10      131.57    362.00 o 
   4   6  19      786.76      982.44    497.01 o 
  -3   7  19        0.01      -35.82    230.59 o 
  -2   7  19      223.32      174.90    379.52 o 
  -1   7  19       10.12      -45.21    224.65 o 
   0   7  19     2728.52     3165.03    351.75 o 
   1   7  19       90.25       17.23    336.70 o 
   2   7  19      522.50      551.84    268.77 o 
   3   7  19      197.69      256.72    431.62 o 
  -3   8  19       87.78       77.91    431.77 o 
  -2   8  19     1648.57     1900.42    465.25 o 
  -1   8  19       72.48       48.03    398.14 o 
   0   8  19        0.97       92.95    264.04 o 
   1   8  19      315.04      675.74    265.83 o 
   2   8  19       38.93       35.09    393.47 o 
   3   8  19       63.12      117.02    381.55 o 
  -3   9  19        7.72     -101.22    502.95 o 
  -2   9  19       17.50     -126.56    441.16 o 
  -1   9  19      717.10      790.64    467.75 o 
   0   9  19     1764.60     1821.11    406.12 o 
   1   9  19       26.88       23.00    507.64 o 
   2   9  19        4.54      -84.48    313.19 o 
  -2  10  19     1163.13     1160.46    420.20 o 
  -1  10  19      941.40      978.53    439.28 o 
   0  10  19      135.03       91.83    411.59 o 
   1  10  19      508.92      587.27    436.78 o 
   2  10  19       19.31      105.75    450.54 o 
  -2  11  19        0.95       58.51    523.29 o 
  -1  11  19     1363.59     1309.86    465.25 o 
   0  11  19      276.79      445.69    494.66 o 
   1  11  19      235.97      190.39    488.72 o 
   2  11  19        0.95       22.37    222.61 o 
  -1  12  19      704.25      713.99    491.06 o 
   0  12  19        0.09     -119.83    471.82 o 
   1  12  19      391.06      645.94    453.52 o 
   2  12  19      139.71       90.42    506.86 o 
   0  13  19       54.24      -41.77    605.58 o 
   1  13  19      284.08      179.90    540.18 o 
   2  13  19       31.13        1.72    515.47 o 
   1  14  19     1064.06     1023.89    505.92 o 
   0   0  20      105.53      110.60    336.97 o 
   2   0  20      123.64       52.72    412.37 o 
   4   0  20      461.44      493.10    494.82 o 
  -3   1  20      256.54      368.73    424.42 o 
  -2   1  20        2.84      201.34    466.34 o 
  -1   1  20      142.29      227.59    206.63 o 
   0   1  20     1117.60     1360.95    248.75 o 
   1   1  20      177.88      310.05    267.96 o 
   2   1  20      108.80      195.82    274.01 o 
   3   1  20       97.95      142.48    308.97 o 
   4   1  20      370.40      396.42    505.77 o 
  -3   2  20      409.33      954.43    427.86 o 
  -2   2  20     1844.55     2017.91    472.76 o 
  -1   2  20      976.55     1231.83    206.66 o 
   0   2  20       11.02       30.96    217.18 o 
   1   2  20       17.64       -6.97    253.49 o 
   2   2  20      489.63      570.64    254.42 o 
   3   2  20       34.88      -17.05    527.04 o 
   4   2  20      342.92      434.90    502.01 o 
  -3   3  20      471.26      677.38    455.86 o 
  -2   3  20       13.53      -59.45    272.99 o 
  -1   3  20      819.00      921.27    438.66 o 
   0   3  20      636.21      781.57    218.12 o 
   1   3  20      187.62      292.58    253.73 o 
   2   3  20      225.19      286.30    276.79 o 
   3   3  20      263.22      336.34    416.60 o 
   4   3  20     1073.09     1621.18    512.81 o 
  -3   4  20      423.47      519.53    502.80 o 
  -2   4  20      586.07      592.75    473.70 o 
  -1   4  20     1790.57     2380.85    441.47 o 
   0   4  20       60.10       30.81    276.15 o 
   1   4  20     1766.70     2212.57    216.44 o 
   2   4  20      713.84      787.99    261.55 o 
   3   4  20       66.38       87.14    417.38 o 
  -2   5  20       10.80      -23.31    913.45 o 
  -1   5  20      830.81      810.35    422.85 o 
   0   5  20      227.17      214.52    282.83 o 
   1   5  20      271.38      203.06    270.60 o 
   2   5  20      266.07      348.41    236.71 o 
   3   5  20     1433.67     1607.57    487.46 o 
  -2   6  20        1.02       64.61    404.55 o 
  -1   6  20      627.10      560.52    405.33 o 
   0   6  20       45.68      139.08    286.35 o 
   1   6  20     1189.72     1400.66    285.32 o 
   2   6  20       67.87      326.52    441.55 o 
  -2   7  20       29.76       46.46    508.90 o 
  -1   7  20     1063.98      856.82    459.15 o 
   0   7  20        0.97      -11.45    231.34 o 
   1   7  20      116.53      189.06    295.73 o 
   2   7  20      100.09      159.45    322.62 o 
  -1   8  20      712.60      596.35    522.04 o 
   0   8  20       72.73      150.96    428.64 o 
   1   8  20       89.22      143.62    311.10 o 
   2   8  20      393.58      486.36    324.67 o 
  -1   9  20      301.52      396.42    478.55 o 
   0   9  20      460.97      669.56    495.91 o 
   1   9  20      363.75      361.69    528.61 o 
   2   9  20      103.17       86.04    537.21 o 
   0  10  20        3.12        0.16    529.23 o 
   1  10  20       26.18      225.43    519.06 o 
   2  10  20      161.22      213.07    543.31 o 
   0  11  20     1422.12     1591.14    481.68 o 
   1  11  20       44.33      135.63    509.68 o 
   1  12  20       43.09      -18.62    391.72 o 
   1   0  21       73.12       33.32   1365.40 o 
   0   1  21       18.39        3.51     42.55 o 
   1   1  21      256.88      389.86    293.52 o 
   2   1  21       14.18       20.14    311.18 o 
  -1   2  21     1398.61     1501.69    311.41 o 
   0   2  21      780.59      939.16    284.44 o 
   1   2  21      707.44      863.90    300.11 o 
   2   2  21      120.23      231.22    487.31 o 
  -1   3  21       39.74      153.25    330.19 o 
   0   3  21      606.93      642.95    259.42 o 
   1   3  21       60.55       -7.09    294.11 o 
   2   3  21      134.44      187.73    470.26 o 
  -1   4  21       53.72      200.55    520.47 o 
   0   4  21       10.22       19.43    151.68 o 
   1   4  21      285.49      495.50    264.12 o 
   2   4  21      135.40      226.99    432.40 o 
   0   5  21      950.57     1124.80    546.91 o 
   1   5  21       47.70       49.26    183.88 o 
   2   5  21      295.15      485.12    507.49 o 
   0   6  21       31.66      -41.77    862.29 o 
   1   6  21       10.68       39.68    325.73 o 
   2   6  21      798.72     1045.34    354.37 o 
   1   7  21        0.02       15.80    155.63 o 
   1   8  21      226.28      310.38    583.20 o 
   0   0  22      139.19      309.12    487.15 o 
   0   1  22      272.55      352.73    322.79 o 
   1   1  22        0.92       -2.50     18.93 o 
   0   2  22       14.14       24.40    249.36 o 
   1   2  22       52.49      139.07    462.28 o 
   0   3  22      352.80      302.55    508.74 o 
   1   3  22       72.55      219.17    513.90 o 
   0   4  22       58.52       99.65    495.13 o 
   1   4  22      324.68      314.76    485.59 o 
   1   5  22      208.23      413.00    530.17 o 
                                                 
